# Supplementary material for: Complex genetic effects linked to plasma protein abundance in the UK Biobank
Source: Nat Commun. 2025 Dec 14;17:533. doi: 10.1038/s41467-025-67235-0 (PMC12804929; doi:10.1038/s41467-025-67235-0)
Supplement: Supplementary file 3 — Supplementary Data 1–9 [file 41467_2025_67235_MOESM3_ESM.xlsx]

## Sheet: Description
Description of Supplementary Data 2-9 Supplementary Data 2. Bootstrapped model performance for 2922 proteins on UK-white individuals in the test set (Olink batch 0-6). Related to Figure 2. Supplementary Data 3. Model performance on INT normalized protein levels for 171 significant proteins. Related to Figure 2. Supplementary Data 4. Bootstrapped model performance for 171 significant proteins on c…

## Sheet: SD2
Data S2: Bootstrapped model performance for 2922 proteins on UK-white individuals in the test set (Olink batch 0-6)
	DL performance						Linear model performance						Protein information
Protein	R2_mean	R2_2.5_CI	R2_97.5_CI	RMSE_mean	RMSE_2.5_CI	RMSE_97.5_CI	R2_mean	R2_2.5_CI	R2_97.5_CI	RMSE_mean	RMSE_2.5_CI	RMSE_97.5_CI	Olink.ID	Protein.panel	Gene.symbol	UniProt
A1BG	0.237203	0.189767	0.284398	0.166956	0.16019	0.173629	0.24377	0.196092	0.291109	0.166121	0.159054	0.173574	OID30771	Inflammation_II	A1BG	P04217
AAMDC	0.227009	0.187561	0.265321	0.488815	0.465934	0.512062	0.231532	0.196728	0.266959	0.48773	0.466077	0.511825	OID30236	Cardiometabolic_II	AAMDC	Q9H7C9
AARSD1	0.105723	0.0799016	0.131762	0.584153	0.561187	0.608341	0.0321324	0.0143018	0.0491765	0.607587	0.583307	0.631276	OID21311	Oncology	AARSD1	Q9BTE6
ABCA2	0.0216082	0.0113543	0.0324307	0.364642	0.344872	0.387071	0.0245824	0.013555	0.0346929	0.364049	0.343192	0.3839	OID30146	Cardiometabolic_II	ABCA2	Q9BZC7
ABHD14B	0.05938	0.0364737	0.081594	0.613553	0.588008	0.640441	0.0479268	0.0252605	0.0705389	0.617887	0.593499	0.644024	OID20921	Neurology	ABHD14B	Q96IU4
ABL1	0.0349447	0.0203178	0.048849	0.770812	0.736948	0.809013	0.00771579	-0.00122088	0.0167823	0.779787	0.744948	0.813093	OID21280	Oncology	ABL1	P00519
ABO	0.69949	0.683063	0.715223	0.820018	0.792837	0.845737	0.653901	0.635792	0.671677	0.879998	0.851849	0.911414	OID30675	Inflammation_II	ABO	P16442
ABRAXAS2	0.0192248	0.00829782	0.0300017	0.662457	0.637409	0.687626	0.00737492	-0.000490155	0.0137715	0.666573	0.642682	0.692863	OID30130	Cardiometabolic_II	ABRAXAS2	Q15018
ACAA1	0.0239624	0.0114453	0.0366088	0.90974	0.871077	0.952133	0.019188	0.008339	0.0300775	0.912419	0.873204	0.957026	OID21269	Oncology	ACAA1	P09110
ACADM	0.000712809	-0.00304835	0.00382002	0.703519	0.636781	0.77291	0.00404379	0.000139354	0.00755428	0.702116	0.638652	0.774637	OID31277	Oncology_II	ACADM	P11310
ACADSB	0.0168665	-0.00153589	0.0348162	0.902246	0.867	0.941129	0.0292102	0.0161961	0.0414096	0.896283	0.85789	0.936996	OID30356	Cardiometabolic_II	ACADSB	P45954
ACAN	0.183756	0.151532	0.21385	0.298628	0.287386	0.309902	0.144752	0.117619	0.172539	0.305783	0.294533	0.316789	OID20159	Cardiometabolic	ACAN	P16112
ACE	0.122855	0.0941519	0.15449	0.266289	0.247405	0.291967	0.124853	0.0940325	0.154769	0.265737	0.246595	0.292196	OID30696	Inflammation_II	ACE	P12821
ACE2	0.178036	0.144419	0.212108	0.563145	0.527998	0.597092	0.177756	0.145486	0.209097	0.563588	0.528638	0.600009	OID20105	Cardiometabolic	ACE2	Q9BYF1
ACHE	0.163723	0.12897	0.199323	0.325351	0.310775	0.340054	0.173522	0.141989	0.202016	0.323347	0.308874	0.337742	OID30585	Inflammation_II	ACHE	P22303
ACOT13	0.0163341	0.00243309	0.0299619	1.12909	1.09493	1.16761	0.0130151	0.00527652	0.0202664	1.13148	1.09669	1.16997	OID31522	Oncology_II	ACOT13	Q9NPJ3
ACOX1	0.00527108	0.000433772	0.00977233	0.520149	0.495071	0.548101	0.00843071	0.00300372	0.0138751	0.5197	0.494378	0.546089	OID20124	Cardiometabolic	ACOX1	Q15067
ACP1	0.0993154	0.0751318	0.122863	0.430846	0.409157	0.452676	0.0833617	0.061967	0.106058	0.434583	0.412394	0.456627	OID30524	Inflammation_II	ACP1	P24666
ACP5	0.188358	0.154106	0.225042	0.353721	0.32965	0.388776	0.177369	0.147702	0.207445	0.356832	0.331073	0.393264	OID20314	Cardiometabolic	ACP5	P13686
ACP6	0.697809	0.66154	0.730245	0.38879	0.367177	0.412303	0.611944	0.577335	0.64755	0.440359	0.417608	0.46405	OID21432	Oncology	ACP6	Q9NPH0
ACRBP	0.0163653	-0.00367617	0.0362117	0.36735	0.353972	0.381048	0.0153482	0.00162365	0.028657	0.368233	0.354362	0.382686	OID31385	Oncology_II	ACRBP	Q8NEB7
ACRV1	0.607735	0.580435	0.635616	0.748243	0.704325	0.791605	0.597933	0.573147	0.623197	0.756448	0.714022	0.800246	OID30513	Inflammation_II	ACRV1	P26436
ACSL1	-0.00288296	-0.0107826	0.00124356	0.345275	0.307154	0.393336	-0.000215001	-0.00595507	0.00394304	0.345101	0.305606	0.395071	OID30080	Cardiometabolic_II	ACSL1	P33121
ACTA2	0.176922	0.137045	0.214894	0.470822	0.422221	0.515932	0.178029	0.138076	0.218661	0.469417	0.424672	0.516923	OID20079	Cardiometabolic	ACTA2	P62736
ACTN2	0.0551699	0.0334412	0.0769151	0.587792	0.554389	0.625451	0.0557684	0.0349061	0.0758143	0.586874	0.550868	0.626311	OID30192	Cardiometabolic_II	ACTN2	P35609
ACTN4	-0.000671238	-0.00786571	0.00491924	0.376813	0.331437	0.422921	0.000399419	-0.00589619	0.00532439	0.376776	0.333316	0.424577	OID20435	Inflammation	ACTN4	O43707
ACVRL1	0.143724	0.112469	0.172915	0.275169	0.261329	0.290762	0.14468	0.1163	0.172954	0.274789	0.260889	0.289652	OID20999	Neurology	ACVRL1	P37023
ACY1	0.116555	0.0899342	0.143728	0.724492	0.695555	0.753724	0.106415	0.0820706	0.131766	0.72862	0.697858	0.759288	OID20137	Cardiometabolic	ACY1	Q03154
ACY3	0.0594802	0.0317929	0.0839647	0.545528	0.516643	0.576698	0.0718582	0.0469476	0.0945067	0.542338	0.515001	0.57104	OID30086	Cardiometabolic_II	ACY3	Q96HD9
ACYP1	0.0745373	0.0487743	0.0997021	0.667648	0.640304	0.694655	0.0615483	0.0338696	0.0931678	0.672761	0.646407	0.698906	OID30642	Inflammation_II	ACYP1	P07311
ADA	0.272744	0.226038	0.317712	0.351028	0.327775	0.375085	0.275639	0.23037	0.320759	0.350649	0.327643	0.375164	OID20645	Inflammation	ADA	P00813
ADA2	0.100043	0.0748889	0.125277	0.46297	0.43707	0.489553	0.112139	0.0890997	0.137837	0.460596	0.434631	0.487532	OID20394	Cardiometabolic	ADA2	Q9NZK5
ADAM12	0.0346787	0.0172943	0.0518484	0.343888	0.326768	0.362574	0.0321069	0.0170006	0.0473185	0.344017	0.327299	0.361433	OID30491	Inflammation_II	ADAM12	O43184
ADAM15	0.393086	0.352495	0.432091	0.266893	0.254108	0.279907	0.397894	0.36026	0.435284	0.265675	0.253035	0.27917	OID20109	Cardiometabolic	ADAM15	Q13444
ADAM22	0.191637	0.157655	0.224379	0.350668	0.337289	0.364132	0.20628	0.173945	0.235839	0.347066	0.334449	0.360317	OID21001	Neurology	ADAM22	Q9P0K1
ADAM23	0.321113	0.281672	0.361102	0.312229	0.298618	0.326954	0.321721	0.282523	0.358511	0.312157	0.298464	0.325348	OID20651	Inflammation	ADAM23	O75077
ADAM8	0.106505	0.0710124	0.140669	0.312131	0.290853	0.337173	0.104924	0.0752796	0.133465	0.312704	0.290755	0.337558	OID21039	Neurology	ADAM8	P78325
ADAM9	0.0435527	0.0206167	0.0654673	0.286807	0.274663	0.299861	0.0642053	0.0444663	0.0842075	0.284127	0.271862	0.298167	OID31488	Oncology_II	ADAM9	Q13443
ADAMTS1	0.0132608	0.00134548	0.0248282	0.30536	0.283285	0.332303	0.0108159	-0.00224774	0.0224622	0.306689	0.28378	0.334879	OID30528	Inflammation_II	ADAMTS1	Q9UHI8
ADAMTS13	0.135751	0.100089	0.167947	0.237237	0.228088	0.246144	0.144566	0.112705	0.17467	0.236191	0.226684	0.245257	OID20249	Cardiometabolic	ADAMTS13	Q76LX8
ADAMTS15	0.0292267	0.0153384	0.0426478	0.516008	0.4885	0.547496	0.0347802	0.0223754	0.0468435	0.515022	0.485646	0.544795	OID21275	Oncology	ADAMTS15	Q8TE58
ADAMTS16	0.14291	0.0964031	0.183846	0.316238	0.287992	0.352561	0.148708	0.106155	0.189981	0.314538	0.284331	0.35094	OID20089	Cardiometabolic	ADAMTS16	Q8TE57
ADAMTS4	0.0458561	0.0248106	0.0657769	0.348456	0.333069	0.365521	0.0492934	0.0301906	0.0684899	0.34733	0.333055	0.363312	OID30471	Inflammation_II	ADAMTS4	O75173
ADAMTS8	0.188195	0.154908	0.217522	0.472726	0.456658	0.489935	0.211859	0.180642	0.242776	0.465779	0.449423	0.482747	OID21502	Oncology	ADAMTS8	Q9UP79
ADAMTSL2	0.0312568	0.0168012	0.0451755	0.371351	0.350903	0.394733	0.0404612	0.0270127	0.0545664	0.369803	0.348412	0.393816	OID30370	Cardiometabolic_II	ADAMTSL2	Q86TH1
ADAMTSL4	0.0762967	0.0510703	0.10062	0.23757	0.226104	0.249788	0.0884332	0.0637765	0.11242	0.236274	0.22387	0.249056	OID30275	Cardiometabolic_II	ADAMTSL4	Q6UY14
ADAMTSL5	0.0697397	0.047056	0.0933525	0.396038	0.381444	0.412615	0.0801393	0.0583945	0.103092	0.393635	0.378374	0.408325	OID30355	Cardiometabolic_II	ADAMTSL5	Q6ZMM2
ADCYAP1R1	-0.00329309	-0.0063329	-0.00104815	0.472761	0.359587	0.590792	-0.00119569	-0.00432378	-3.69969e-05	0.471798	0.349509	0.594516	OID21188	Oncology	ADCYAP1R1	P41586
ADD1	0.0944551	0.0688326	0.119637	0.69973	0.674719	0.725686	0.0210995	0.00769114	0.034146	0.726849	0.701304	0.75229	OID30655	Inflammation_II	ADD1	P35611
ADGRB3	0.580886	0.546765	0.610396	0.241304	0.231955	0.251816	0.588453	0.556751	0.620832	0.238871	0.227552	0.250442	OID20974	Neurology	ADGRB3	O60242
ADGRD1	0.283165	0.243032	0.321566	0.373314	0.353882	0.393812	0.291272	0.253892	0.327891	0.37143	0.352386	0.391794	OID30588	Inflammation_II	ADGRD1	Q6QNK2
ADGRE1	0.125818	0.0920297	0.157008	0.543861	0.520684	0.568987	0.155677	0.127428	0.183449	0.535157	0.511246	0.560776	OID31483	Oncology_II	ADGRE1	Q14246
ADGRE2	0.129854	0.0999829	0.158226	0.30744	0.294324	0.321128	0.135906	0.108419	0.16361	0.306084	0.294078	0.319655	OID20755	Inflammation	ADGRE2	Q9UHX3
ADGRE5	0.119521	0.0958283	0.143727	0.334983	0.320865	0.349426	0.126447	0.101405	0.15138	0.333566	0.319568	0.347338	OID20260	Cardiometabolic	ADGRE5	P48960
ADGRF5	0.102062	0.0726761	0.128938	0.284731	0.274242	0.295026	0.111556	0.0891535	0.133585	0.283511	0.2733	0.294117	OID30349	Cardiometabolic_II	ADGRF5	Q8IZF2
ADGRG1	0.101173	0.0659589	0.132065	0.78082	0.725465	0.839007	0.103917	0.0774736	0.126898	0.780104	0.72655	0.835693	OID21294	Oncology	ADGRG1	Q9Y653
ADGRG2	0.17502	0.142721	0.206762	0.301759	0.288682	0.315254	0.158517	0.129296	0.186964	0.305021	0.292217	0.318608	OID20189	Cardiometabolic	ADGRG2	Q8IZP9
ADGRV1	-0.00133021	-0.00648814	0.00351521	0.702134	0.642385	0.766303	0.00103734	-0.00475291	0.00609591	0.703079	0.64977	0.76645	OID30877	Neurology_II	ADGRV1	Q8WXG9
ADH1B	0.0634461	0.0451152	0.0819475	0.827533	0.785591	0.874755	0.0510431	0.035238	0.0663951	0.832806	0.789863	0.880215	OID30612	Inflammation_II	ADH1B	P00325
ADH4	0.0986639	0.0740619	0.124279	0.978354	0.948766	1.01233	0.087648	0.0639083	0.112599	0.985032	0.954612	1.01784	OID20117	Cardiometabolic	ADH4	P08319
ADIPOQ	0.296414	0.258471	0.331211	0.707288	0.680004	0.736509	0.311083	0.273848	0.345088	0.699688	0.672293	0.725652	OID30748	Inflammation_II	ADIPOQ	Q15848
ADM	0.161404	0.130587	0.19264	0.318674	0.307371	0.329855	0.156009	0.127275	0.185455	0.320269	0.308444	0.331821	OID21467	Oncology	ADM	P35318
ADRA2A	-0.00364246	-0.0104186	0.00306531	0.76336	0.687734	0.834959	-0.000485357	-0.00352188	0.00183507	0.762307	0.690439	0.831375	OID30067	Cardiometabolic_II	ADRA2A	P08913
AFAP1	0.503816	0.475597	0.530961	0.620793	0.594966	0.650267	0.478172	0.448513	0.507714	0.636888	0.607081	0.667122	OID30569	Inflammation_II	AFAP1	Q8N556
AFM	0.0367313	0.023072	0.0493775	0.216431	0.206715	0.226384	0.0367194	0.0227497	0.0513159	0.216531	0.207164	0.22615	OID30741	Inflammation_II	AFM	P43652
AFP	0.239126	0.20488	0.27739	0.67037	0.645685	0.694625	0.234068	0.205243	0.260523	0.672014	0.649761	0.694427	OID20978	Neurology	AFP	P02771
AGBL2	-0.00819191	-0.0203939	-0.000758686	0.892357	0.815088	0.978329	-0.00165584	-0.00702263	0.000335915	0.88809	0.813885	0.969424	OID30793	Neurology_II	AGBL2	Q5U5Z8
AGER	0.0942472	0.068422	0.118776	0.455652	0.441347	0.472322	0.101473	0.0811591	0.12173	0.45384	0.439042	0.469995	OID20756	Inflammation	AGER	Q15109
AGR2	0.0130793	0.00116548	0.0249619	1.13784	1.07412	1.20331	0.0130832	-0.00134998	0.0264535	1.13684	1.07517	1.20104	OID20896	Neurology	AGR2	O95994
AGR3	0.0284031	0.0113142	0.0437368	0.640097	0.611145	0.669248	0.0311362	0.0176076	0.0433871	0.637934	0.609844	0.66735	OID21243	Oncology	AGR3	Q8TD06
AGRN	0.1211	0.0943257	0.150576	0.379089	0.354819	0.404629	0.12675	0.100836	0.151298	0.378117	0.355244	0.402803	OID20786	Inflammation	AGRN	O00468
AGRP	0.0611632	0.0392183	0.0821	0.564202	0.543421	0.585649	0.0552695	0.0365721	0.0731169	0.566358	0.545604	0.58721	OID20658	Inflammation	AGRP	O00253
AGT	0.136969	0.102463	0.169245	0.231243	0.204212	0.262156	0.149191	0.114536	0.179936	0.22928	0.20253	0.258715	OID30709	Inflammation_II	AGT	P01019
AGXT	0.0665971	0.0411314	0.0914858	0.851775	0.818312	0.887193	0.0757013	0.0551037	0.0978088	0.848772	0.816608	0.879355	OID20139	Cardiometabolic	AGXT	P21549
AHCY	0.0637769	0.0437192	0.0832267	0.74395	0.714302	0.772912	0.0513282	0.0328027	0.0693165	0.748463	0.71688	0.77837	OID20199	Cardiometabolic	AHCY	P23526
AHNAK	0.0555432	0.0338223	0.0791126	0.363034	0.33248	0.400898	0.0501718	0.0317714	0.0696287	0.365358	0.334769	0.399624	OID30260	Cardiometabolic_II	AHNAK	Q09666
AHNAK2	0.061777	0.0403994	0.0831832	0.28785	0.26977	0.307085	0.0726352	0.0526244	0.0930556	0.286259	0.270285	0.304674	OID30244	Cardiometabolic_II	AHNAK2	Q8IVF2
AHSA1	0.00323728	-0.00156867	0.00726666	0.707054	0.643161	0.772673	0.00122169	-0.00230073	0.00352382	0.710675	0.647279	0.778949	OID31379	Oncology_II	AHSA1	O95433
AHSG	0.246379	0.182651	0.305208	0.254888	0.233492	0.2789	0.261184	0.193924	0.316966	0.252945	0.231586	0.278385	OID30706	Inflammation_II	AHSG	P02765
AHSP	0.131895	0.105378	0.157818	0.895834	0.864675	0.93021	0.0960086	0.0684638	0.119699	0.914492	0.881144	0.947181	OID21078	Neurology	AHSP	Q9NZD4
AIDA	-0.00148299	-0.00943437	0.00501959	0.920051	0.845096	0.994148	-0.000330245	-0.00569923	0.00411239	0.918596	0.848579	0.991369	OID30956	Neurology_II	AIDA	Q96BJ3
AIF1	0.0225959	0.00947539	0.0351116	0.599735	0.571492	0.629841	0.0175516	0.00898519	0.0262017	0.600754	0.57205	0.632858	OID21234	Oncology	AIF1	P55008
AIF1L	0.0134977	-0.00233873	0.0319421	0.609178	0.539914	0.680943	0.0207714	0.00808625	0.0340072	0.605637	0.540794	0.675901	OID30204	Cardiometabolic_II	AIF1L	Q9BQI0
AIFM1	0.0247776	0.0154334	0.0340797	1.14885	1.1111	1.1844	0.019231	0.0104978	0.0276291	1.1517	1.11553	1.18973	OID21287	Oncology	AIFM1	O95831
AK1	0.0642975	0.0412244	0.0846005	0.709065	0.676316	0.740585	0.0319345	0.0175224	0.0459651	0.720942	0.69	0.751993	OID20122	Cardiometabolic	AK1	P00568
AK2	0.0117404	0.00227159	0.0206749	1.0784	1.04398	1.11429	0.00392848	-0.00166004	0.00935953	1.08291	1.04915	1.12024	OID31142	Neurology_II	AK2	P54819
AKAP12	0.0019651	-0.00343314	0.0076045	0.207515	0.191977	0.231192	0.00274998	-0.00285739	0.0084274	0.207677	0.191696	0.230401	OID30571	Inflammation_II	AKAP12	Q02952
AKR1B1	0.00939623	0.000850539	0.0182568	0.831934	0.793625	0.873615	0.00258968	-0.00484789	0.00845559	0.834144	0.795039	0.8766	OID21244	Oncology	AKR1B1	P15121
AKR1B10	0.00201022	-0.00299442	0.00681208	0.617136	0.569343	0.664733	0.00268649	-0.00132469	0.00578485	0.617905	0.571209	0.665997	OID30955	Neurology_II	AKR1B10	O60218
AKR1C4	0.00322002	-9.0076e-05	0.00610437	0.599038	0.524216	0.679473	0.000604141	-0.00418861	0.00325845	0.601643	0.530114	0.686395	OID20062	Cardiometabolic	AKR1C4	P17516
AKR7L	0.0223252	0.00692784	0.0373619	0.742952	0.689896	0.802419	0.0254519	0.0123037	0.0402034	0.740924	0.687431	0.795447	OID30488	Inflammation_II	AKR7L	Q8NHP1
AKT1S1	0.0342937	0.0207805	0.0467941	0.71616	0.689055	0.741905	0.0103155	0.00101946	0.0189516	0.72512	0.699784	0.750834	OID20895	Neurology	AKT1S1	Q96B36
AKT2	0.0102342	-0.00326392	0.0237759	1.29745	1.25725	1.33826	0.00504252	-0.00156854	0.0112637	1.29933	1.25394	1.34244	OID31052	Neurology_II	AKT2	P31751
AKT3	0.0146167	0.00298406	0.0263214	0.620782	0.595929	0.646052	0.00371293	-0.0023349	0.00937252	0.623825	0.59932	0.647665	OID21197	Oncology	AKT3	Q9Y243
ALCAM	0.139285	0.102555	0.174029	0.215656	0.205809	0.226421	0.148527	0.114827	0.183079	0.215006	0.204306	0.22687	OID20273	Cardiometabolic	ALCAM	Q13740
ALDH1A1	0.09819	0.0754824	0.121847	0.601657	0.56781	0.637616	0.0592669	0.0388005	0.080276	0.612614	0.580377	0.648003	OID21128	Neurology	ALDH1A1	P00352
ALDH2	-0.000532579	-0.00991797	0.00862195	0.504136	0.447192	0.570826	-0.00232243	-0.00796228	0.000196214	0.504491	0.440863	0.569072	OID31380	Oncology_II	ALDH2	P05091
ALDH3A1	0.145821	0.111156	0.180335	0.695523	0.637777	0.757208	0.147628	0.112963	0.181556	0.692911	0.632767	0.756613	OID20512	Inflammation	ALDH3A1	P30838
ALDH5A1	0.0164113	0.00788751	0.0245578	0.475042	0.447842	0.502758	0.0193528	0.011248	0.0266691	0.474482	0.448572	0.502353	OID31047	Neurology_II	ALDH5A1	P51649
ALMS1	-0.00210693	-0.00810561	0.00188857	0.424893	0.389289	0.461864	-0.00189413	-0.00762011	-0.000119876	0.425029	0.390017	0.465307	OID31275	Oncology_II	ALMS1	Q8TCU4
ALPI	0.539737	0.507592	0.571571	0.859396	0.82674	0.893982	0.397927	0.369832	0.425771	0.982877	0.952941	1.01358	OID30497	Inflammation_II	ALPI	P09923
ALPP	0.191882	0.161269	0.224601	1.24023	1.17572	1.30405	0.201018	0.172535	0.232651	1.23413	1.17024	1.30018	OID21383	Oncology	ALPP	P05187
AMBN	0.000681397	-0.0040912	0.00521985	0.281967	0.24612	0.331299	-0.00072034	-0.00478646	0.00312219	0.282507	0.246263	0.333946	OID20437	Inflammation	AMBN	Q9NP70
AMBP	0.116538	0.0887773	0.143517	0.230821	0.22049	0.241175	0.119859	0.091901	0.143989	0.230566	0.220822	0.240665	OID21413	Oncology	AMBP	P02760
AMDHD2	-0.000444373	-0.00488375	0.0032088	0.265733	0.253851	0.277156	-0.00129689	-0.00542051	0.00031385	0.266261	0.255259	0.277557	OID30366	Cardiometabolic_II	AMDHD2	Q9Y303
AMFR	0.000267083	-0.0045677	0.0043573	0.718734	0.672705	0.769658	3.95511e-05	-0.00260945	0.00163348	0.718671	0.669763	0.768964	OID20806	Neurology	AMFR	Q9UKV5
AMIGO1	0.00117441	-0.00352618	0.00498933	0.488668	0.447246	0.5354	-0.00119345	-0.00401795	0.000825547	0.490615	0.446354	0.539767	OID30881	Neurology_II	AMIGO1	Q86WK6
AMIGO2	0.0779711	0.0532845	0.102612	0.247043	0.237308	0.257039	0.0883515	0.0670537	0.10817	0.245602	0.235966	0.25554	OID21370	Oncology	AMIGO2	Q86SJ2
AMN	0.148742	0.114681	0.179952	0.468583	0.448155	0.491137	0.160071	0.126653	0.193511	0.466338	0.447067	0.489869	OID20492	Inflammation	AMN	Q9BXJ7
AMOT	0.152983	0.117446	0.186767	0.407046	0.390727	0.423466	0.163371	0.133538	0.19331	0.405077	0.387863	0.421855	OID30572	Inflammation_II	AMOT	Q4VCS5
AMOTL2	0.00391299	-0.00142168	0.00949402	0.511098	0.461382	0.567086	0.00125426	-0.00389865	0.0056808	0.510535	0.464932	0.56487	OID31351	Oncology_II	AMOTL2	Q9Y2J4
AMPD3	0.106947	0.0814331	0.131905	0.69448	0.666296	0.723297	0.0238249	0.0113355	0.0366075	0.724965	0.696395	0.754704	OID31139	Neurology_II	AMPD3	Q01432
AMY1A_AMY1B_AMY1C	0.146561	0.109637	0.184243	0.464496	0.432914	0.499519	0.162484	0.126188	0.198433	0.459405	0.427666	0.494908	OID30707	Inflammation_II	AMY1A;AMY1B;AMY1C	P0DUB6;P0DTE7;P0DTE8
AMY2A	0.203493	0.172764	0.235858	0.486208	0.46518	0.50906	0.197748	0.170461	0.227509	0.487567	0.466823	0.508983	OID20333	Cardiometabolic	AMY2A	P04746
AMY2B	0.199125	0.166758	0.232082	0.497257	0.474746	0.520791	0.197348	0.165724	0.227457	0.498459	0.474404	0.524419	OID20340	Cardiometabolic	AMY2B	P19961
ANG	0.238189	0.193758	0.282112	0.363013	0.333125	0.401244	0.235922	0.188847	0.282182	0.363579	0.333781	0.398985	OID20403	Cardiometabolic	ANG	P03950
ANGPT1	0.0613167	0.0302537	0.0922393	0.899216	0.871535	0.928442	0.0774078	0.0566673	0.0970594	0.890691	0.861961	0.918497	OID20740	Inflammation	ANGPT1	Q15389
ANGPT2	0.03388	0.0112321	0.0574552	0.41715	0.401531	0.432994	0.0479078	0.029042	0.0676006	0.414158	0.399289	0.429868	OID21463	Oncology	ANGPT2	O15123
ANGPTL1	0.101643	0.0680067	0.134475	0.300473	0.288423	0.313687	0.123136	0.091873	0.150648	0.297188	0.285359	0.309616	OID20211	Cardiometabolic	ANGPTL1	O95841
ANGPTL2	0.0616554	0.0410439	0.0820974	0.4675	0.446892	0.487579	0.0633223	0.044094	0.0837633	0.467175	0.446829	0.487885	OID20726	Inflammation	ANGPTL2	Q9UKU9
ANGPTL3	0.196383	0.161137	0.232022	0.373173	0.356883	0.389597	0.196471	0.165786	0.226119	0.373433	0.357896	0.390493	OID20407	Cardiometabolic	ANGPTL3	Q9Y5C1
ANGPTL4	0.0807977	0.0573021	0.104772	0.492882	0.476581	0.509262	0.0796591	0.0600184	0.101367	0.493822	0.477259	0.510722	OID20703	Inflammation	ANGPTL4	Q9BY76
ANGPTL7	0.159226	0.120999	0.199237	0.391892	0.37091	0.414381	0.172638	0.133369	0.211258	0.389049	0.367523	0.411483	OID21412	Oncology	ANGPTL7	O43827
ANK2	-0.00311376	-0.00881765	0.000746243	0.77096	0.704969	0.83551	8.35583e-05	-0.00409461	0.00270449	0.770303	0.707278	0.832301	OID30161	Cardiometabolic_II	ANK2	Q01484
ANKMY2	0.0187979	0.00430804	0.0337042	0.803657	0.774375	0.833754	0.0063559	-0.00194743	0.0137718	0.808482	0.779521	0.83803	OID30518	Inflammation_II	ANKMY2	Q8IV38
ANKRA2	-0.00210191	-0.005372	3.5385e-05	0.555522	0.514753	0.597417	-9.77665e-05	-0.00266452	0.00120203	0.554657	0.51412	0.594436	OID31173	Oncology_II	ANKRA2	Q9H9E1
ANKRD54	0.0317417	0.0126813	0.0507128	0.615407	0.572356	0.661425	0.00368971	-0.0049147	0.0123172	0.622902	0.58332	0.668694	OID21162	Oncology	ANKRD54	Q6NXT1
ANP32C	-0.000719988	-0.00321495	0.00123804	0.432372	0.379859	0.487776	-0.00107868	-0.00328037	0.000151311	0.433481	0.379707	0.488922	OID30203	Cardiometabolic_II	ANP32C	O43423
ANPEP	0.162487	0.123866	0.196328	0.292761	0.27184	0.318344	0.168038	0.136269	0.198755	0.290865	0.270234	0.316503	OID20350	Cardiometabolic	ANPEP	P15144
ANXA1	0.0344587	0.0172252	0.0511603	0.481302	0.431077	0.536633	0.0168097	0.00482612	0.0282272	0.483054	0.434724	0.536556	OID30617	Inflammation_II	ANXA1	P04083
ANXA10	0.0298878	0.0116236	0.0475856	0.919029	0.866643	0.975586	0.0315407	0.0145379	0.0486187	0.919249	0.866166	0.980556	OID20886	Neurology	ANXA10	Q9UJ72
ANXA11	0.0168164	0.00259533	0.0306263	0.748385	0.719698	0.777157	0.0105014	0.00347729	0.017021	0.750447	0.721081	0.784035	OID20583	Inflammation	ANXA11	P50995
ANXA2	0.143494	0.108508	0.181189	0.732821	0.673997	0.797047	0.139784	0.10074	0.177569	0.733058	0.672616	0.797735	OID30263	Cardiometabolic_II	ANXA2	P07355
ANXA3	0.0367494	0.0165901	0.0563367	0.790485	0.758532	0.820135	0.0197787	0.00967813	0.0292073	0.796951	0.76784	0.828046	OID21036	Neurology	ANXA3	P12429
ANXA4	0.011351	-0.00545436	0.0267758	0.804428	0.770672	0.842537	0.00170653	-0.0068799	0.0097804	0.808134	0.7731	0.842952	OID20123	Cardiometabolic	ANXA4	P09525
ANXA5	0.0201845	0.00913675	0.0295244	0.327268	0.307578	0.348348	0.0230046	0.0126923	0.0327365	0.326512	0.307435	0.347276	OID20810	Neurology	ANXA5	P08758
AOC1	0.0161068	0.00731888	0.0263307	0.611887	0.543409	0.694229	0.0236778	0.0102263	0.0387266	0.607732	0.537643	0.683444	OID20452	Inflammation	AOC1	P19801
AOC3	0.234961	0.200614	0.269433	0.306479	0.291728	0.32165	0.24098	0.205028	0.276424	0.305152	0.289285	0.322324	OID20389	Cardiometabolic	AOC3	Q16853
AP1G2	0.0174914	-0.00129208	0.0362616	0.825269	0.793413	0.857839	0.00518054	-0.00432391	0.0151035	0.830208	0.799653	0.860963	OID31348	Oncology_II	AP1G2	O75843
AP2B1	0.00325975	-0.00459804	0.010511	0.494911	0.469872	0.521514	0.00398965	-0.00129483	0.00928538	0.493576	0.467677	0.518559	OID30949	Neurology_II	AP2B1	P63010
AP3B1	0.0244452	0.00826494	0.0397621	0.787846	0.760811	0.816057	0.0113149	0.00498269	0.0186037	0.792385	0.766272	0.819471	OID31478	Oncology_II	AP3B1	O00203
AP3S2	0.0275598	0.0147329	0.0395653	0.493948	0.471587	0.514404	0.00888844	0.00397403	0.0136735	0.498647	0.475391	0.521071	OID31117	Neurology_II	AP3S2	P59780
APBB1IP	0.0631575	0.04104	0.0854867	0.538706	0.495071	0.585414	0.0392248	0.0233117	0.0550197	0.546161	0.503016	0.592502	OID21359	Oncology	APBB1IP	Q7Z5R6
APCS	0.164231	0.134324	0.192069	0.376835	0.363046	0.389748	0.16486	0.135558	0.193084	0.376889	0.364308	0.389889	OID30778	Inflammation_II	APCS	P02743
APEX1	0.128618	0.101393	0.154723	0.67182	0.636761	0.706845	0.0803215	0.0573307	0.103819	0.689297	0.653624	0.723407	OID21434	Oncology	APEX1	P27695
APLP1	0.0488936	0.0338815	0.0628137	0.547883	0.528649	0.567852	0.0501425	0.0331721	0.0659896	0.548191	0.528493	0.57007	OID20164	Cardiometabolic	APLP1	P51693
APOA1	0.117235	0.0922213	0.145541	0.27671	0.250876	0.304596	0.111863	0.0866393	0.139806	0.276986	0.252775	0.30611	OID30769	Inflammation_II	APOA1	P02647
APOA2	0.0854751	0.0611234	0.110525	0.503242	0.478647	0.532889	0.0877902	0.0638903	0.111058	0.503374	0.479817	0.532166	OID30686	Inflammation_II	APOA2	P02652
APOA4	0.0198091	0.00528393	0.0342528	0.349962	0.320152	0.3861	0.020957	0.0108723	0.0310038	0.348816	0.321175	0.384418	OID30733	Inflammation_II	APOA4	P06727
APOB	-0.00142166	-0.00518346	0.00108834	0.241058	0.226477	0.260804	-0.000957438	-0.00512402	0.000659961	0.241586	0.225959	0.260142	OID30673	Inflammation_II	APOB	P04114
APOBR	0.716494	0.683907	0.747612	0.248825	0.233112	0.265487	0.687809	0.658295	0.715906	0.261417	0.246816	0.278672	OID30246	Cardiometabolic_II	APOBR	Q0VD83
APOC1	0.116992	0.0905286	0.141852	0.372582	0.347108	0.401207	0.115867	0.0890922	0.142955	0.372816	0.347758	0.398659	OID30749	Inflammation_II	APOC1	P02654
APOD	0.0400075	0.0216213	0.0605	0.398601	0.356328	0.446589	0.0392478	0.0232041	0.0551113	0.401313	0.355452	0.45665	OID30746	Inflammation_II	APOD	P05090
APOE	0.180035	0.142356	0.229473	0.674086	0.567085	0.77753	0.174737	0.138263	0.215353	0.674304	0.57013	0.780142	OID30727	Inflammation_II	APOE	P02649
APOF	0.0872255	0.0619802	0.112237	0.24545	0.231005	0.26151	0.0843747	0.0625043	0.105602	0.245427	0.230151	0.260837	OID30701	Inflammation_II	APOF	Q13790
APOH	0.154262	0.111908	0.193667	0.384461	0.352074	0.424249	0.16906	0.127332	0.214956	0.381009	0.347163	0.42142	OID21072	Neurology	APOH	P02749
APOL1	0.15623	0.125846	0.187726	0.581488	0.54157	0.618156	0.161112	0.131173	0.18948	0.580751	0.540714	0.619092	OID30708	Inflammation_II	APOL1	O14791
APOM	0.0987778	0.0720894	0.124192	0.304033	0.289694	0.317907	0.0835073	0.0596705	0.107429	0.306475	0.293127	0.320059	OID20374	Cardiometabolic	APOM	O95445
APP	0.0309149	0.00404125	0.057873	0.71355	0.688421	0.739284	0.0439971	0.0277922	0.0596534	0.709412	0.685069	0.732858	OID21070	Neurology	APP	P05067
APPL2	0.0253826	0.00897384	0.0412965	1.12764	1.08785	1.16693	0.0058614	-0.00516058	0.0162339	1.13994	1.10037	1.17831	OID30590	Inflammation_II	APPL2	Q8NEU8
APRT	0.0302837	0.0100522	0.0511392	0.529217	0.508794	0.548758	0.0156404	0.00351678	0.026895	0.532778	0.514364	0.55211	OID20927	Neurology	APRT	P07741
ARAF	0.00191587	-0.00857449	0.0120659	0.760668	0.699226	0.831726	-0.000949004	-0.00678665	0.00293755	0.759484	0.699634	0.829138	OID31260	Oncology_II	ARAF	P10398
AREG	0.0217087	-0.00111203	0.0440919	0.516937	0.481274	0.557292	0.0205961	0.00749623	0.0335954	0.517096	0.481631	0.563948	OID21357	Oncology	AREG	P15514
ARF6	0.010709	0.00218388	0.0190278	1.11264	1.07403	1.15337	0.00475847	-0.00143258	0.0105961	1.11588	1.07437	1.15755	OID31523	Oncology_II	ARF6	P62330
ARFIP1	0.0228169	0.00876231	0.037196	0.713738	0.687894	0.741082	0.0133965	0.0031133	0.0238175	0.718207	0.689758	0.744584	OID31024	Neurology_II	ARFIP1	P53367
ARG1	0.0977887	0.071545	0.122891	0.565879	0.545481	0.587082	0.0287437	0.013805	0.0435895	0.587241	0.564813	0.608922	OID21445	Oncology	ARG1	P05089
ARG2	-7.66837e-05	-0.00615049	0.0057693	0.431707	0.400302	0.46416	0.00201147	-0.00752576	0.00948945	0.431822	0.402306	0.46269	OID31339	Oncology_II	ARG2	P78540
ARHGAP1	0.0294947	0.0173652	0.0413912	0.492984	0.473915	0.511598	0.0211735	0.0112392	0.0313999	0.495293	0.475535	0.515593	OID21202	Oncology	ARHGAP1	Q07960
ARHGAP25	0.0174097	0.00706206	0.0274222	0.688948	0.645191	0.73536	0.00872727	-7.57739e-05	0.0170512	0.692483	0.649324	0.74138	OID21255	Oncology	ARHGAP25	P42331
ARHGAP30	-0.00178019	-0.00780042	0.00307808	0.404288	0.364311	0.445826	-0.00124933	-0.00541438	0.00181888	0.403128	0.363012	0.441459	OID31336	Oncology_II	ARHGAP30	Q7Z6I6
ARHGAP45	0.0261262	0.0078823	0.0421835	0.839944	0.810999	0.869064	0.00564589	-0.00149197	0.0122688	0.848832	0.822329	0.877934	OID30653	Inflammation_II	ARHGAP45	Q92619
ARHGAP5	0.00267233	-0.00855177	0.0137232	0.766064	0.718272	0.817131	0.00764821	-0.00123853	0.0167251	0.764252	0.714163	0.816978	OID31190	Oncology_II	ARHGAP5	Q13017
ARHGEF1	0.023393	0.0125235	0.0338866	0.925448	0.894147	0.957401	0.0110676	0.0043385	0.0179081	0.931274	0.900205	0.961695	OID31133	Neurology_II	ARHGEF1	Q92888
ARHGEF10	0.0904719	0.0626599	0.116963	0.926061	0.895065	0.95619	0.0757125	0.0506311	0.100584	0.934055	0.900781	0.964967	OID30994	Neurology_II	ARHGEF10	O15013
ARHGEF12	0.0266955	0.0133131	0.0405225	1.16032	1.12447	1.19761	0.000749877	-0.00480358	0.00673845	1.17584	1.13773	1.21397	OID20554	Inflammation	ARHGEF12	Q9NZN5
ARHGEF5	0.118178	0.0898481	0.147622	0.778666	0.715581	0.845633	0.120762	0.0951619	0.143921	0.77677	0.71486	0.841321	OID30871	Neurology_II	ARHGEF5	Q12774
ARID3A	-0.000696055	-0.00523868	0.00230827	0.413943	0.381765	0.45015	-0.00166868	-0.00605657	0.00020899	0.414794	0.382531	0.449688	OID30861	Neurology_II	ARID3A	Q99856
ARID4B	0.00556462	-0.00187793	0.0119691	0.495207	0.431664	0.5632	-0.000459315	-0.0030242	0.000628414	0.495288	0.43358	0.559193	OID20803	Neurology	ARID4B	Q4LE39
ARL13B	0.00283905	-0.0103949	0.0155836	0.730877	0.691032	0.772699	0.00144372	-0.00265641	0.00506445	0.730301	0.690508	0.773343	OID30166	Cardiometabolic_II	ARL13B	Q3SXY8
ARL2BP	0.0505972	0.033466	0.0686384	0.401325	0.381911	0.421708	0.0471818	0.0321331	0.0626027	0.401791	0.384203	0.420791	OID30121	Cardiometabolic_II	ARL2BP	Q9Y2Y0
ARMCX2	-0.00446783	-0.0114898	0.000798751	0.622575	0.558299	0.685131	-0.00207509	-0.00664368	0.00190491	0.622115	0.564073	0.691372	OID30792	Neurology_II	ARMCX2	Q7L311
ARNT	0.00341093	-0.000981579	0.0071327	0.389591	0.354954	0.431112	0.00347351	-0.00109082	0.00707467	0.388768	0.35536	0.426717	OID20432	Inflammation	ARNT	P27540
ARNTL	-0.00101379	-0.00552058	0.0028434	0.522817	0.475464	0.574209	-0.000560781	-0.00314224	0.000365224	0.522718	0.477531	0.567649	OID30168	Cardiometabolic_II	ARNTL	O00327
ARSA	0.284967	0.235186	0.33058	0.413663	0.396242	0.432056	0.315285	0.269145	0.361495	0.404599	0.387197	0.421619	OID21138	Neurology	ARSA	P15289
ARSB	0.0838825	0.0582615	0.109628	0.585938	0.562848	0.612188	0.08808	0.065429	0.110771	0.58494	0.558688	0.611252	OID21331	Oncology	ARSB	P15848
ART3	0.230449	0.19679	0.261851	0.373402	0.355412	0.393959	0.232853	0.202902	0.261517	0.372823	0.352713	0.394987	OID20346	Cardiometabolic	ART3	Q13508
ART5	0.000503967	-0.00802618	0.00913689	0.653919	0.57617	0.738909	0.00446168	0.000589888	0.00833446	0.649049	0.574294	0.737443	OID30828	Neurology_II	ART5	Q96L15
ARTN	-0.0039056	-0.0117612	-5.4616e-05	0.467311	0.412265	0.52876	-0.00120921	-0.00936746	0.00312747	0.466687	0.408746	0.535734	OID20446	Inflammation	ARTN	Q5T4W7
ASAH1	0.145507	0.111359	0.177874	0.447662	0.417488	0.48219	0.147827	0.115741	0.181592	0.446885	0.415645	0.484245	OID30415	Cardiometabolic_II	ASAH1	Q13510
ASAH2	0.253148	0.205028	0.302343	0.49046	0.466887	0.516896	0.262831	0.222376	0.301645	0.487368	0.459702	0.517903	OID20996	Neurology	ASAH2	Q9NR71
ASGR1	0.0632533	0.0407102	0.0839094	0.342283	0.328519	0.358328	0.0766089	0.0578973	0.0959436	0.34003	0.325713	0.354105	OID20990	Neurology	ASGR1	P07306
ASGR2	0.133545	0.102329	0.166486	0.257909	0.246945	0.268852	0.157981	0.127236	0.187355	0.254262	0.243381	0.265706	OID30679	Inflammation_II	ASGR2	P07307
ASPN	0.0900618	0.0621877	0.115828	0.260941	0.247729	0.276471	0.0890762	0.0625421	0.113523	0.261362	0.248585	0.276268	OID30315	Cardiometabolic_II	ASPN	Q9BXN1
ASPSCR1	0.0430027	0.0196356	0.0659805	0.691585	0.666822	0.716925	0.0401483	0.0264174	0.0545938	0.692516	0.66737	0.717372	OID31055	Neurology_II	ASPSCR1	Q9BZE9
ASRGL1	0.138242	0.112895	0.162879	0.994172	0.960996	1.03012	0.130413	0.106089	0.15329	0.998978	0.964746	1.0328	OID30283	Cardiometabolic_II	ASRGL1	Q7L266
ASS1	0.105689	0.0800648	0.13221	0.801956	0.771266	0.833989	0.0936288	0.0708197	0.118698	0.807196	0.776401	0.838122	OID30170	Cardiometabolic_II	ASS1	P00966
ATF2	-9.97177e-05	-0.00308787	0.00212364	0.781692	0.70912	0.860322	-0.00203643	-0.00662694	0.00146823	0.780228	0.703813	0.859707	OID20798	Neurology	ATF2	P15336
ATF4	-0.00114884	-0.00644398	0.00311421	0.358629	0.320593	0.399034	-0.000681482	-0.00366384	0.000204265	0.358795	0.324153	0.398735	OID31162	Oncology_II	ATF4	P18848
ATG16L1	0.0176537	0.00387864	0.0309958	0.865825	0.839651	0.89322	0.00443982	-0.001612	0.0106133	0.872369	0.842736	0.899022	OID31466	Oncology_II	ATG16L1	Q676U5
ATG4A	0.060696	0.0410284	0.0798039	0.622606	0.597861	0.651528	0.00932498	-0.00159936	0.0194592	0.640006	0.613789	0.665064	OID21246	Oncology	ATG4A	Q8WYN0
ATOX1	0.0154829	0.00077247	0.0286018	0.779369	0.753683	0.805134	0.0148548	0.00575798	0.0237171	0.778838	0.753291	0.801944	OID21476	Oncology	ATOX1	O00244
ATP1B1	-0.00138639	-0.00820933	0.00142517	0.548038	0.457782	0.669566	-0.00121598	-0.004346	0.000416049	0.549464	0.455634	0.6568	OID30124	Cardiometabolic_II	ATP1B1	P05026
ATP1B2	-0.000623591	-0.00372522	0.0016872	0.302941	0.28323	0.323084	-0.000392131	-0.00356404	0.00110445	0.302782	0.284764	0.322496	OID30118	Cardiometabolic_II	ATP1B2	P14415
ATP1B3	0.00032115	-0.00313056	0.00309734	0.402019	0.367361	0.437602	-0.000714621	-0.0030808	0.00018317	0.403268	0.368569	0.439669	OID30065	Cardiometabolic_II	ATP1B3	P54709
ATP1B4	-0.00286079	-0.0104234	0.00164132	0.41077	0.385616	0.437907	-0.000902383	-0.00560205	0.000826084	0.409623	0.382871	0.437563	OID31230	Oncology_II	ATP1B4	Q9UN42
ATP2B4	-0.00217435	-0.00844668	0.00276424	0.657288	0.590511	0.721673	0.00156608	-0.00227814	0.00504204	0.656059	0.590848	0.723513	OID30062	Cardiometabolic_II	ATP2B4	P23634
ATP5F1D	-0.00300471	-0.00837102	-3.42222e-05	0.54365	0.449244	0.662292	-0.00148279	-0.0060576	0.000229947	0.539874	0.440626	0.655689	OID30079	Cardiometabolic_II	ATP5F1D	P30049
ATP5IF1	0.0096625	-0.00750961	0.027531	1.2381	1.19923	1.27489	0.0138877	0.00358504	0.0242757	1.23548	1.19842	1.27065	OID20760	Inflammation	ATP5IF1	Q9UII2
ATP5PO	-0.00115604	-0.00493389	0.00152208	0.492792	0.4414	0.559255	-0.000733173	-0.00376788	0.000807717	0.494443	0.441261	0.563193	OID20811	Neurology	ATP5PO	P48047
ATP6AP2	0.00533942	-0.00407916	0.0153474	0.435402	0.397051	0.478414	0.00840314	0.00192395	0.0152603	0.435582	0.397127	0.47928	OID21178	Oncology	ATP6AP2	O75787
ATP6V1D	-0.000252161	-0.00371633	0.00282257	0.323173	0.264623	0.389886	-0.000182794	-0.0037181	0.00153971	0.32333	0.268328	0.393173	OID21341	Oncology	ATP6V1D	Q9Y5K8
ATP6V1F	0.0263827	0.0144915	0.0388399	0.717553	0.681806	0.755357	0.00125634	-0.00486414	0.00673427	0.725187	0.69186	0.765474	OID20843	Neurology	ATP6V1F	Q16864
ATP6V1G1	0.0184025	0.00181803	0.03372	0.752302	0.723101	0.782555	0.0121622	0.00437691	0.0198997	0.754618	0.723883	0.783599	OID30242	Cardiometabolic_II	ATP6V1G1	O75348
ATP6V1G2	0.00597629	-0.000362264	0.0123041	0.95085	0.865532	1.04479	0.00344901	-0.00220619	0.00967381	0.9559	0.87041	1.0521	OID30167	Cardiometabolic_II	ATP6V1G2	O95670
ATRAID	0.0916123	0.0682746	0.11522	0.273435	0.253461	0.294095	0.105685	0.0831439	0.12767	0.270701	0.25142	0.290737	OID31451	Oncology_II	ATRAID	Q6UW56
ATRN	0.258609	0.220871	0.298167	0.155438	0.14986	0.16139	0.244321	0.206307	0.283194	0.156949	0.150779	0.163043	OID30735	Inflammation_II	ATRN	O75882
ATXN10	0.0156885	0.00131725	0.0300693	0.761973	0.732239	0.79177	0.0120485	0.00328796	0.0205323	0.764123	0.73477	0.792529	OID20865	Neurology	ATXN10	Q9UBB4
ATXN2	0.00120696	-0.00487669	0.00686849	1.11116	1.02925	1.19347	0.00192841	-0.00162457	0.00490289	1.1095	1.02602	1.1933	OID30850	Neurology_II	ATXN2	Q99700
ATXN2L	0.000256833	-0.0116484	0.0128785	0.512629	0.47267	0.560122	0.000966408	-0.00307502	0.00439846	0.51296	0.473951	0.556214	OID30980	Neurology_II	ATXN2L	Q8WWM7
ATXN3	0.100874	0.0711804	0.130336	0.624397	0.597449	0.650278	0.0597572	0.0385241	0.0803214	0.638175	0.612048	0.665149	OID31149	Neurology_II	ATXN3	P54252
AXIN1	0.04018	0.0242812	0.0554987	1.07019	1.03523	1.10576	0.010075	-0.000372657	0.0206427	1.08564	1.04884	1.12139	OID20582	Inflammation	AXIN1	O15169
AXL	0.0632921	0.0348944	0.0909572	0.292586	0.278095	0.30814	0.0566961	0.0364722	0.0760039	0.293283	0.278411	0.308858	OID20363	Cardiometabolic	AXL	P30530
AZI2	0.0384275	0.0219327	0.0538293	0.597502	0.569575	0.625441	0.00658083	0.00151284	0.011923	0.606402	0.577312	0.634718	OID31056	Neurology_II	AZI2	Q9H6S1
AZU1	0.0484041	0.0286263	0.0673475	0.892404	0.836815	0.950573	0.0212324	0.00811086	0.0343907	0.904064	0.845869	0.961352	OID20309	Cardiometabolic	AZU1	P20160
B2M	0.10704	0.0779731	0.134315	0.291599	0.273023	0.311774	0.107589	0.0835608	0.130943	0.292196	0.27421	0.311795	OID30725	Inflammation_II	B2M	P61769
B3GAT3	-0.00136128	-0.00455418	0.0010982	0.208539	0.191933	0.227365	-0.00165785	-0.00531617	0.000590426	0.208817	0.191794	0.227901	OID30165	Cardiometabolic_II	B3GAT3	O94766
B3GNT7	0.286582	0.251114	0.318406	0.33089	0.317743	0.343146	0.28434	0.250495	0.317863	0.331487	0.318786	0.345006	OID30281	Cardiometabolic_II	B3GNT7	Q8NFL0
B4GALT1	0.111188	0.0836384	0.138943	0.293742	0.277827	0.308364	0.120414	0.0966668	0.144548	0.292304	0.277666	0.306115	OID20780	Inflammation	B4GALT1	P15291
B4GAT1	0.109201	0.0817928	0.136569	0.25588	0.246015	0.265784	0.10443	0.0789096	0.129889	0.25664	0.246757	0.267021	OID21127	Neurology	B4GAT1	O43505
BABAM1	-0.000873286	-0.005868	0.00286966	0.272388	0.256684	0.291981	-0.000743266	-0.00469151	0.00177215	0.272337	0.256244	0.291708	OID30466	Inflammation_II	BABAM1	Q9NWV8
BACH1	0.026287	0.00883411	0.0433457	0.825279	0.792802	0.858446	0.00738429	0.000776096	0.0134877	0.833646	0.801972	0.869636	OID20505	Inflammation	BACH1	O14867
BAG3	0.0190144	0.00769182	0.0310433	0.454375	0.428347	0.485179	0.0195904	0.00968603	0.029532	0.454792	0.427795	0.487267	OID20972	Neurology	BAG3	O95817
BAG4	0.0149295	0.00114757	0.0289316	0.528886	0.495061	0.566254	0.00349486	-0.00189369	0.00877323	0.532534	0.500184	0.566389	OID30474	Inflammation_II	BAG4	O95429
BAG6	0.0397386	0.0242357	0.0560237	0.401081	0.384793	0.418073	0.01685	0.00948815	0.0237853	0.405914	0.390272	0.42216	OID20114	Cardiometabolic	BAG6	P46379
BAIAP2	0.0234863	0.00821245	0.0377052	0.727707	0.691929	0.767424	0.0242564	0.00966616	0.0391535	0.728189	0.691798	0.766652	OID21250	Oncology	BAIAP2	Q9UQB8
BAMBI	0.0286114	0.015441	0.0417049	0.318207	0.299881	0.33738	0.033434	0.0187055	0.0481614	0.317998	0.299467	0.339158	OID21267	Oncology	BAMBI	Q13145
BANK1	0.035478	0.0184051	0.0527854	1.17284	1.13155	1.21129	0.0139484	0.000965723	0.0263398	1.18503	1.14677	1.22649	OID20594	Inflammation	BANK1	Q8NDB2
BAP18	0.0351125	0.0205741	0.0500081	0.786232	0.718926	0.85919	0.0154151	0.00548031	0.0256906	0.795266	0.728433	0.868009	OID31150	Neurology_II	C17orf49	Q8IXM2
BATF	-0.00312699	-0.00743516	-0.000629146	0.928152	0.823377	1.0404	-0.00136001	-0.0050917	0.000189934	0.929326	0.821536	1.03951	OID30896	Neurology_II	BATF	Q16520
BAX	0.0109774	0.00393273	0.0176519	0.972026	0.935645	1.00887	0.00352258	-0.00245493	0.00922844	0.974931	0.935676	1.01416	OID20856	Neurology	BAX	Q07812
BCAM	0.160455	0.116162	0.20204	0.250542	0.229309	0.284537	0.169337	0.12767	0.207369	0.24956	0.22931	0.280492	OID21076	Neurology	BCAM	P50895
BCAN	0.107932	0.0793595	0.136999	0.393849	0.376011	0.41118	0.10315	0.0799414	0.125389	0.395091	0.379641	0.41226	OID20998	Neurology	BCAN	Q96GW7
BCAT1	0.0727286	0.0458669	0.098579	0.323717	0.298848	0.353886	0.0848181	0.0607715	0.110177	0.321524	0.29682	0.350944	OID30312	Cardiometabolic_II	BCAT1	P54687
BCAT2	0.000888135	-0.00294506	0.00400384	0.528326	0.479736	0.576114	-0.000195878	-0.00268173	0.00155971	0.527986	0.48151	0.586086	OID30844	Neurology_II	BCAT2	O15382
BCHE	0.227887	0.19125	0.265222	0.259057	0.248655	0.270655	0.212293	0.178207	0.245345	0.261532	0.250811	0.273091	OID30717	Inflammation_II	BCHE	P06276
BCL2	0.0137502	0.00463405	0.0232926	0.559491	0.492428	0.632878	0.0159968	0.00665506	0.0255032	0.557656	0.486441	0.629969	OID31454	Oncology_II	BCL2	P10415
BCL2L1	0.0132721	0.00107382	0.0242418	1.01678	0.982586	1.0496	0.00568805	-0.000721146	0.0115021	1.02085	0.986718	1.05624	OID31152	Neurology_II	BCL2L1	Q07817
BCL2L11	0.0914388	0.0643242	0.120683	0.45168	0.429461	0.47412	0.0864191	0.0609293	0.111011	0.45353	0.430964	0.477073	OID20513	Inflammation	BCL2L11	O43521
BCL2L15	0.0491322	0.028563	0.0699534	0.608266	0.557464	0.661932	0.0203145	0.00785422	0.0316054	0.617274	0.567045	0.665173	OID30498	Inflammation_II	BCL2L15	Q5TBC7
BCL7A	-0.00158058	-0.0058676	0.000910354	0.63157	0.566299	0.705062	-0.00274139	-0.00731504	-0.000602285	0.630208	0.568356	0.703437	OID31218	Oncology_II	BCL7A	Q4VC05
BCL7B	-0.00372643	-0.0107861	0.00184765	0.460966	0.411103	0.510146	-0.00130711	-0.00495557	0.00116515	0.460685	0.415122	0.508179	OID31421	Oncology_II	BCL7B	Q9BQE9
BCR	0.0217049	0.00844638	0.0341291	1.02793	0.994214	1.06073	0.0109993	0.00327431	0.0181882	1.03283	0.998013	1.06444	OID20558	Inflammation	BCR	P11274
BDNF	0.0470897	0.0242455	0.0690051	0.828369	0.796196	0.861876	0.054089	0.0364187	0.072146	0.827445	0.799635	0.859614	OID30373	Cardiometabolic_II	BDNF	P23560
BECN1	0.0495727	0.031468	0.0668489	0.62405	0.594648	0.657515	0.0133284	0.00465695	0.0211357	0.634953	0.604726	0.665427	OID30220	Cardiometabolic_II	BECN1	Q14457
BEX3	-0.00405167	-0.00774614	-0.000740544	0.421193	0.385502	0.457274	-0.00132337	-0.00529069	0.000588929	0.418643	0.386527	0.454941	OID31202	Oncology_II	BEX3	Q00994
BGLAP	0.0435233	0.0261951	0.0601315	0.880553	0.84751	0.91257	0.0376733	0.0226366	0.0526495	0.883468	0.85026	0.917331	OID30389	Cardiometabolic_II	BGLAP	P02818
BGN	0.0650699	0.0410288	0.0889769	1.24904	1.21464	1.28691	0.0726016	0.0545153	0.0916567	1.24405	1.20589	1.28053	OID21198	Oncology	BGN	P21810
BHLHE40	-0.00397179	-0.00829488	5.25187e-05	0.755341	0.693178	0.817006	-0.000583094	-0.00327149	0.000652978	0.751782	0.690574	0.817907	OID30873	Neurology_II	BHLHE40	O14503
BHMT2	-0.0054071	-0.011764	-0.00177106	0.258954	0.247602	0.271791	-0.00092343	-0.00343214	0.000268492	0.258035	0.247556	0.269367	OID30051	Cardiometabolic_II	BHMT2	Q9H2M3
BID	0.0199587	0.00565584	0.0338268	0.779566	0.733388	0.8256	0.00207183	-0.00461148	0.0094046	0.787041	0.741897	0.835579	OID20517	Inflammation	BID	P55957
BIN2	0.0382058	0.0177873	0.0575805	0.98321	0.947211	1.01888	0.0193156	0.0101718	0.0280399	0.993702	0.957603	1.03013	OID21067	Neurology	BIN2	Q9UBW5
BIRC2	0.0148014	0.00334555	0.0256225	0.688923	0.663503	0.715333	0.00318978	-0.00444499	0.0104801	0.693578	0.669034	0.721388	OID21217	Oncology	BIRC2	Q13490
BLMH	0.163338	0.127079	0.196966	0.341952	0.315422	0.37308	0.163691	0.129257	0.19729	0.341386	0.316176	0.37207	OID20336	Cardiometabolic	BLMH	Q13867
BLNK	0.0079008	0.000872571	0.0147097	0.446813	0.394666	0.502648	0.00314258	-0.00307474	0.00829421	0.448402	0.398953	0.507387	OID30541	Inflammation_II	BLNK	Q8WV28
BLOC1S2	-0.00341121	-0.00801222	-0.000642346	0.761151	0.695498	0.838594	-0.0030488	-0.00937354	0.000245253	0.760627	0.701381	0.831895	OID30856	Neurology_II	BLOC1S2	Q6QNY1
BLOC1S3	0.0282785	0.0131517	0.0441969	0.416152	0.395836	0.436155	0.00586846	0.000200922	0.0110005	0.421399	0.400409	0.442372	OID31106	Neurology_II	BLOC1S3	Q6QNY0
BLVRB	0.0898532	0.0685894	0.112848	0.712613	0.679936	0.746641	0.0362082	0.0205824	0.0506693	0.733091	0.701936	0.766023	OID21141	Neurology	BLVRB	P30043
BMP10	0.251754	0.206531	0.291263	0.272436	0.262989	0.282615	0.260584	0.214073	0.306393	0.270803	0.261185	0.281161	OID30575	Inflammation_II	BMP10	O95393
BMP4	0.0400208	0.0230938	0.0556941	0.491516	0.464216	0.521	0.0343462	0.0169635	0.0507741	0.492301	0.466253	0.519851	OID20994	Neurology	BMP4	P12644
BMP6	0.103527	0.0783232	0.129534	0.427606	0.399473	0.455448	0.089882	0.071807	0.107534	0.430282	0.402592	0.458297	OID20111	Cardiometabolic	BMP6	P22004
BMPER	0.0437702	0.0222321	0.065014	0.238149	0.217544	0.267167	0.0464962	0.0275125	0.0672154	0.237716	0.217356	0.267054	OID30615	Inflammation_II	BMPER	Q8N8U9
BNIP2	-0.000629072	-0.00647854	0.00387698	0.37016	0.334784	0.417606	2.69947e-05	-0.00400674	0.00393013	0.369178	0.336898	0.410806	OID30292	Cardiometabolic_II	BNIP2	Q12982
BNIP3L	0.0265842	0.0123012	0.0420843	0.478161	0.449036	0.507046	0.014185	0.00560629	0.0220469	0.481707	0.451329	0.512031	OID30525	Inflammation_II	BNIP3L	O60238
BOC	0.047305	0.0234453	0.0697814	0.255154	0.24469	0.264877	0.0645542	0.0439202	0.0850621	0.252486	0.242678	0.262963	OID20116	Cardiometabolic	BOC	Q9BWV1
BOLA1	0.0435556	0.0267624	0.0619495	0.6014	0.548248	0.663142	0.0390506	0.0241591	0.0547691	0.60184	0.546674	0.663839	OID30837	Neurology_II	BOLA1	Q9Y3E2
BOLA2_BOLA2B	0.0492516	0.03062	0.0685562	0.555503	0.535688	0.577395	0.0164332	0.00290415	0.028947	0.565557	0.544364	0.585947	OID30267	Cardiometabolic_II	BOLA2B;BOLA2	Q9H3K6;Q9H3K6
BPIFA2	0.166713	0.133662	0.200166	1.03413	0.994677	1.07302	0.160476	0.132712	0.185363	1.03821	0.999854	1.07761	OID30279	Cardiometabolic_II	BPIFA2	Q96DR5
BPIFB1	0.226685	0.190363	0.258225	0.656506	0.632873	0.67943	0.236325	0.204281	0.268178	0.652841	0.628736	0.675629	OID20308	Cardiometabolic	BPIFB1	Q8TDL5
BPIFB2	0.134664	0.100687	0.167852	0.662023	0.631975	0.689435	0.138893	0.109202	0.166474	0.661392	0.635428	0.687139	OID30311	Cardiometabolic_II	BPIFB2	Q8N4F0
BRAP	0.0257377	0.00740524	0.0436946	1.11256	1.07544	1.14767	0.0126676	0.00489757	0.0202958	1.12078	1.08202	1.16102	OID31506	Oncology_II	BRAP	Q7Z569
BRD1	-0.00186926	-0.00630455	0.00120573	0.298034	0.27503	0.322068	-0.000421523	-0.00309749	0.000817953	0.297487	0.275495	0.322082	OID31259	Oncology_II	BRD1	O95696
BRD2	-0.00640169	-0.0134352	-0.000807114	0.362196	0.32261	0.404902	-0.00148904	-0.0055906	0.00125756	0.360484	0.323744	0.398606	OID30826	Neurology_II	BRD2	P25440
BRD3	0.00241055	-0.0013689	0.00559842	0.523782	0.451852	0.611164	-0.00105123	-0.0059576	0.00121193	0.525251	0.446087	0.613894	OID30093	Cardiometabolic_II	BRD3	Q15059
BRDT	0.02122	0.0051799	0.0372133	0.371459	0.352079	0.391204	0.0287386	0.0170994	0.0412297	0.369763	0.350662	0.390422	OID30179	Cardiometabolic_II	BRDT	Q58F21
BRK1	0.0472166	0.0294304	0.0647852	0.491329	0.470996	0.514149	0.0464504	0.0292742	0.0615028	0.491786	0.469849	0.51279	OID20883	Neurology	BRK1	Q8WUW1
BRME1	-0.00483042	-0.0101111	1.17542e-05	0.393267	0.356445	0.434752	-0.00149805	-0.00600994	-5.36699e-05	0.39386	0.358267	0.434786	OID30847	Neurology_II	BRME1	Q0VDD7
BRSK2	0.112066	0.0795587	0.144981	0.382253	0.358974	0.409081	0.104504	0.0774076	0.132818	0.384495	0.360368	0.40994	OID31042	Neurology_II	BRSK2	Q8IWQ3
BSG	0.0897369	0.0659086	0.111544	0.206763	0.197431	0.217039	0.0935367	0.0727603	0.113127	0.206157	0.196929	0.216733	OID20626	Inflammation	BSG	P35613
BSND	-0.000852869	-0.00588733	0.00385335	0.325389	0.290968	0.363081	-7.78011e-05	-0.0030724	0.00267039	0.325584	0.293159	0.364221	OID31184	Oncology_II	BSND	Q8WZ55
BST1	0.849083	0.814469	0.878085	0.204969	0.189476	0.225418	0.722962	0.698894	0.74541	0.277951	0.251227	0.304229	OID21051	Neurology	BST1	Q10588
BST2	0.0406849	0.0186423	0.0635515	0.591241	0.539095	0.653083	0.0542315	0.0364601	0.0730953	0.585807	0.53082	0.645813	OID21029	Neurology	BST2	Q10589
BTC	0.0899236	0.0641059	0.114414	0.768024	0.724108	0.815992	0.091583	0.0701519	0.11338	0.767625	0.722456	0.818332	OID21199	Oncology	BTC	P35070
BTD	0.357112	0.3132	0.403611	0.172123	0.164714	0.180152	0.364499	0.318151	0.413465	0.170814	0.163894	0.177609	OID30754	Inflammation_II	BTD	P43251
BTLA	-0.00167763	-0.00641117	0.000970432	0.914058	0.809083	1.0306	-0.000463901	-0.00334774	0.000674435	0.913903	0.802104	1.0322	OID31237	Oncology_II	BTLA	Q7Z6A9
BTN1A1	0.00799214	-0.000192938	0.0168836	0.416823	0.367966	0.472516	0.00855876	1.5276e-06	0.0173433	0.418179	0.366294	0.475449	OID31363	Oncology_II	BTN1A1	Q13410
BTN2A1	0.123485	0.0955502	0.152063	0.273987	0.260734	0.287716	0.124181	0.0994937	0.148994	0.274757	0.260086	0.290714	OID20713	Inflammation	BTN2A1	Q7KYR7
BTN3A2	0.328625	0.27512	0.380071	0.372967	0.346743	0.401607	0.288218	0.242568	0.333578	0.384347	0.359551	0.411118	OID20540	Inflammation	BTN3A2	P78410
BTNL10	-0.0030803	-0.00650766	-0.000962565	0.420123	0.372213	0.469999	-0.000421559	-0.0042209	0.00167009	0.419891	0.372369	0.475859	OID31196	Oncology_II	BTNL10	A8MVZ5
C19ORF12	0.0162374	0.00213984	0.0294413	0.769325	0.709214	0.829073	0.020449	0.00665655	0.0341728	0.766713	0.714623	0.828024	OID20804	Neurology	C19orf12	Q9NSK7
C1GALT1C1	-0.000369196	-0.00479721	0.00293307	0.30845	0.289747	0.329418	0.00109283	-0.00186628	0.00342412	0.308295	0.28903	0.328025	OID30180	Cardiometabolic_II	C1GALT1C1	Q96EU7
C1QA	0.107862	0.069922	0.147798	0.248324	0.226358	0.278883	0.105802	0.0731462	0.138028	0.247881	0.225251	0.277437	OID20654	Inflammation	C1QA	P02745
C1QBP	-0.000148715	-0.00446461	0.00347154	0.641814	0.564778	0.727602	-0.00199177	-0.00865983	0.00121685	0.641253	0.560098	0.728595	OID31007	Neurology_II	C1QBP	Q07021
C1QL2	0.142182	0.108802	0.175111	0.416161	0.397759	0.434776	0.137939	0.107436	0.167806	0.416884	0.396501	0.439585	OID30515	Inflammation_II	C1QL2	Q7Z5L3
C1QTNF1	0.0227881	0.00332491	0.0427316	0.491044	0.463	0.519773	0.0386981	0.0220441	0.0549652	0.488024	0.463652	0.513802	OID20367	Cardiometabolic	C1QTNF1	Q9BXJ1
C1QTNF5	0.0988939	0.0666674	0.135026	0.350847	0.325254	0.383333	0.120832	0.0825512	0.162836	0.346743	0.320907	0.377317	OID30618	Inflammation_II	C1QTNF5	Q9BXJ0
C1QTNF6	0.000282907	-0.00404662	0.00299345	0.316814	0.289823	0.346239	-0.000396861	-0.00297942	0.00134141	0.317626	0.291048	0.345614	OID31049	Neurology_II	C1QTNF6	Q9BXI9
C1QTNF9	0.545399	0.50051	0.586483	0.343801	0.326059	0.365596	0.515925	0.474328	0.558779	0.354098	0.336465	0.376694	OID30620	Inflammation_II	C1QTNF9	P0C862
C1R	0.0209059	0.00375781	0.0407719	0.197112	0.163807	0.240114	0.027311	0.0107938	0.0458871	0.197089	0.164501	0.233701	OID30753	Inflammation_II	C1R	P00736
C1RL	0.215014	0.157124	0.271373	0.190212	0.18194	0.199513	0.176744	0.139327	0.217683	0.194433	0.185784	0.203894	OID30721	Inflammation_II	C1RL	Q9NZP8
C1S	0.0648436	0.0370516	0.0944969	0.220056	0.205337	0.236299	0.0872767	0.057767	0.115922	0.217364	0.202481	0.235112	OID30731	Inflammation_II	C1S	P09871
C2	0.2523	0.183472	0.322656	0.257721	0.202886	0.346911	0.304973	0.180965	0.391544	0.24831	0.202665	0.319011	OID20410	Cardiometabolic	C2	P06681
C2CD2L	-0.002649	-0.00841477	0.00188061	0.542234	0.465977	0.632073	-0.00143184	-0.0062891	0.00192833	0.541512	0.465396	0.619866	OID20864	Neurology	C2CD2L	O14523
C2ORF69	0.00149652	-0.004347	0.00780622	0.60315	0.527828	0.699392	0.00127643	-0.00299453	0.00516719	0.600808	0.527619	0.687944	OID30883	Neurology_II	C2orf69	Q8N8R5
C3	0.0174146	0.00816152	0.026206	0.496487	0.458153	0.541157	0.0117809	0.00437054	0.0193004	0.497665	0.45536	0.540982	OID30776	Inflammation_II	C3	P01024
C4BPB	0.115234	0.0825852	0.151812	0.410845	0.394351	0.426685	0.137169	0.106949	0.16737	0.406093	0.38992	0.421885	OID21481	Oncology	C4BPB	P20851
C5	0.027446	0.0167763	0.0381828	0.148196	0.139091	0.15964	0.022837	0.0123038	0.0337374	0.14893	0.140268	0.159891	OID30744	Inflammation_II	C5	P01031
C7	0.241784	0.200925	0.283329	0.279113	0.265343	0.29296	0.23135	0.198852	0.266424	0.281313	0.267548	0.295941	OID30766	Inflammation_II	C7	P10643
C7ORF50	0.0465748	0.0251463	0.0705517	0.261402	0.212887	0.320863	0.0332702	0.0166935	0.0533776	0.2622	0.212134	0.317743	OID31095	Neurology_II	C7orf50	Q9BRJ6
C8B	0.257759	0.223314	0.29111	0.277317	0.264694	0.290122	0.262433	0.228355	0.298567	0.276355	0.263128	0.289009	OID30719	Inflammation_II	C8B	P07358
C9	0.0365783	0.0219852	0.0497559	0.531681	0.507874	0.556751	0.0372866	0.0206582	0.0541967	0.531984	0.508006	0.556416	OID30698	Inflammation_II	C9	P02748
C9ORF40	0.0837841	0.0616125	0.104528	0.797475	0.769891	0.825684	0.00806494	0.000422075	0.0150363	0.829481	0.799578	0.856532	OID31489	Oncology_II	C9orf40	Q8IXQ3
CA1	0.117339	0.0888851	0.145207	0.635457	0.611354	0.660489	0.0576751	0.0388089	0.0770502	0.656954	0.631645	0.681104	OID20409	Cardiometabolic	CA1	P00915
CA11	0.00770681	-0.000996555	0.0158367	0.30705	0.274941	0.340764	0.00959808	0.000465037	0.01758	0.306632	0.273609	0.343083	OID21195	Oncology	CA11	O75493
CA12	0.0732942	0.0464956	0.0992764	0.341457	0.325048	0.358414	0.0852819	0.0628109	0.109051	0.339556	0.324045	0.356532	OID21344	Oncology	CA12	O43570
CA13	0.047053	0.025498	0.0688484	1.11463	1.07658	1.15174	0.051424	0.0320496	0.0725907	1.11133	1.07086	1.15171	OID20225	Cardiometabolic	CA13	Q8N1Q1
CA14	0.139457	0.108788	0.16916	0.396224	0.381268	0.410412	0.132714	0.103292	0.159539	0.397464	0.382803	0.41139	OID21401	Oncology	CA14	Q9ULX7
CA2	0.0941974	0.0699188	0.119917	0.742551	0.715717	0.771092	0.0351174	0.015814	0.0542406	0.766372	0.737563	0.794689	OID21149	Neurology	CA2	P00918
CA3	0.119789	0.0907896	0.150417	0.655345	0.628611	0.686612	0.0874402	0.0648882	0.107881	0.667411	0.638694	0.696521	OID20271	Cardiometabolic	CA3	P07451
CA4	0.0986939	0.070855	0.12596	0.257694	0.247484	0.268192	0.113601	0.0893619	0.137188	0.25588	0.246301	0.266191	OID20241	Cardiometabolic	CA4	P22748
CA5A	0.298448	0.263943	0.334836	0.896923	0.85844	0.937023	0.28341	0.248352	0.315596	0.905455	0.866403	0.953345	OID20075	Cardiometabolic	CA5A	P35218
CA6	0.32545	0.285261	0.362328	0.649568	0.624255	0.675564	0.326854	0.291926	0.364823	0.649591	0.62276	0.674563	OID21096	Neurology	CA6	P23280
CA7	-0.000745194	-0.00430115	0.00239787	0.344565	0.313103	0.3802	-0.000177445	-0.00271553	0.000876152	0.34515	0.312322	0.382712	OID31265	Oncology_II	CA7	P43166
CA8	-0.00868838	-0.0169397	-0.00128463	0.255614	0.226298	0.28838	-0.000727033	-0.00498211	0.0023036	0.253693	0.225219	0.286028	OID30482	Inflammation_II	CA8	P35219
CA9	0.0470785	0.0273924	0.066905	0.483177	0.460226	0.507718	0.0564314	0.0368098	0.0757452	0.480311	0.457946	0.504908	OID21417	Oncology	CA9	Q16790
CABP2	0.0012527	-0.00736865	0.00992852	0.668979	0.627616	0.714503	0.00604383	-0.00104721	0.0134107	0.66681	0.625418	0.713544	OID30916	Neurology_II	CABP2	Q9NPB3
CACNA1C	-0.00322128	-0.0074357	-0.0002082	0.341935	0.304162	0.384107	-0.000965604	-0.00361288	3.07778e-05	0.340954	0.305315	0.381718	OID30840	Neurology_II	CACNA1C	Q13936
CACNA1H	-0.00142323	-0.00717269	0.00460276	0.648351	0.560255	0.738357	-0.000980179	-0.00462201	0.00098023	0.646331	0.555624	0.728411	OID30064	Cardiometabolic_II	CACNA1H	O95180
CACNB1	0.0011003	-0.00190342	0.00348236	0.613362	0.569427	0.657467	0.00478065	0.000883878	0.00886519	0.613857	0.571644	0.6552	OID30820	Neurology_II	CACNB1	Q02641
CACNB3	0.0106485	-0.000987301	0.0229496	0.880335	0.85281	0.909279	0.0108842	0.00260322	0.0184814	0.880292	0.852043	0.908153	OID31039	Neurology_II	CACNB3	P54284
CACYBP	0.0257834	0.00847134	0.0418763	1.03725	1.0025	1.07448	0.0146185	0.00554696	0.0231759	1.0425	1.00668	1.07884	OID30649	Inflammation_II	CACYBP	Q9HB71
CADPS	-0.00111621	-0.00381038	0.000699826	0.445296	0.38993	0.5045	-0.000834835	-0.00365158	-3.27244e-06	0.444904	0.392004	0.501361	OID30915	Neurology_II	CADPS	Q9ULU8
CALB1	0.0495	0.0287986	0.0706702	0.508202	0.465947	0.55319	0.0509552	0.030692	0.0705966	0.507478	0.46601	0.551652	OID21306	Oncology	CALB1	P05937
CALB2	0.0373419	0.0196089	0.056049	0.327067	0.309212	0.346828	0.0341307	0.0152755	0.0533276	0.326974	0.310762	0.34508	OID20801	Neurology	CALB2	P22676
CALCA	0.341044	0.304736	0.37783	0.70488	0.670271	0.739561	0.339507	0.300316	0.376779	0.70592	0.668856	0.74527	OID20983	Neurology	CALCA	P01258
CALCB	0.0158494	0.00512262	0.0268343	0.403154	0.370415	0.438665	0.020667	0.00989202	0.0328333	0.401902	0.366478	0.437003	OID31100	Neurology_II	CALCB	P10092
CALCOCO1	0.0615024	0.0399446	0.0814101	1.14848	1.11008	1.18461	0.0124308	0.00160928	0.02271	1.17668	1.13629	1.21743	OID21387	Oncology	CALCOCO1	Q9P1Z2
CALCOCO2	0.0443888	0.0220273	0.0636383	0.802518	0.772606	0.832485	0.030364	0.0178932	0.0424505	0.80778	0.778565	0.837579	OID30249	Cardiometabolic_II	CALCOCO2	Q13137
CALY	-0.00221346	-0.0081641	0.00239853	0.431382	0.378189	0.486555	-0.00102437	-0.00383319	7.51945e-05	0.433211	0.380375	0.490364	OID30144	Cardiometabolic_II	CALY	Q9NYX4
CAMKK1	0.0176195	0.00585063	0.0301028	0.472862	0.450681	0.49451	0.013572	0.000576667	0.0265668	0.474677	0.453928	0.494546	OID21182	Oncology	CAMKK1	Q8N5S9
CAMLG	0.00259334	-0.00389392	0.00905149	0.564655	0.519005	0.613658	0.00121771	-0.00312304	0.00423994	0.565157	0.516891	0.619255	OID30952	Neurology_II	CAMLG	P49069
CAMSAP1	0.039473	0.0202445	0.0586687	1.12248	1.08576	1.15933	0.00738836	-0.000606183	0.014738	1.14158	1.1072	1.17808	OID31070	Neurology_II	CAMSAP1	Q5T5Y3
CANT1	0.0251799	0.00530525	0.0449014	0.223727	0.215454	0.231599	0.0338948	0.0186667	0.0490572	0.223061	0.214812	0.23107	OID20181	Cardiometabolic	CANT1	Q8WVQ1
CAPG	0.384967	0.333876	0.433634	0.56451	0.525077	0.604326	0.36722	0.32453	0.414027	0.574093	0.535328	0.616098	OID21431	Oncology	CAPG	P40121
CAPN3	-0.000597397	-0.0106766	0.00731298	0.360653	0.326628	0.40169	0.00367297	-0.00380107	0.0101454	0.35924	0.324754	0.395822	OID31384	Oncology_II	CAPN3	P20807
CAPS	0.0546696	0.0288729	0.0796902	0.965985	0.87998	1.05685	0.0464396	0.0256456	0.064459	0.970772	0.873376	1.07197	OID31126	Neurology_II	CAPS	Q13938
CARHSP1	0.072717	0.0494838	0.0958689	0.554059	0.525481	0.583717	0.024176	0.0105443	0.0382711	0.568357	0.542192	0.596647	OID20859	Neurology	CARHSP1	Q9Y2V2
CASC3	0.00459976	-0.00645657	0.0155656	0.448257	0.4248	0.471103	0.00882501	0.00367232	0.0138118	0.446775	0.424791	0.470515	OID30921	Neurology_II	CASC3	O15234
CASP1	0.0317912	0.0131616	0.0525345	0.82107	0.748225	0.897283	0.0156131	6.8206e-05	0.0326103	0.829815	0.758558	0.904535	OID20854	Neurology	CASP1	P29466
CASP10	0.0524811	0.0387031	0.0661022	0.793616	0.756985	0.830346	0.0359346	0.0239984	0.0474129	0.801444	0.765737	0.838633	OID20893	Neurology	CASP10	Q92851
CASP2	0.00682516	-0.0134027	0.0267749	0.75128	0.720052	0.785803	0.00402836	-0.00305009	0.0111271	0.753789	0.724231	0.784957	OID20555	Inflammation	CASP2	P42575
CASP3	0.0316238	0.0119092	0.0509588	0.964288	0.930604	0.995913	0.017644	0.00851238	0.0271529	0.969731	0.936719	1.00243	OID20305	Cardiometabolic	CASP3	P42574
CASP4	-5.94606e-05	-0.00577832	0.003296	1.67926	1.58802	1.77287	0.000940717	-0.00330122	0.00421037	1.67828	1.59166	1.7673	OID31276	Oncology_II	CASP4	P49662
CASP7	0.0290178	0.0160471	0.0409106	0.853134	0.823972	0.880137	0.0198939	0.0115667	0.0279768	0.856972	0.828043	0.885979	OID31135	Neurology_II	CASP7	P55210
CASP8	0.048121	0.0259884	0.0708646	0.699309	0.661026	0.740144	0.0412251	0.0278931	0.0546941	0.701439	0.662093	0.741691	OID21414	Oncology	CASP8	Q14790
CASP9	0.00352864	-0.00332154	0.00871603	0.645903	0.610095	0.681159	0.00222212	-0.00209203	0.00665389	0.647666	0.61264	0.684794	OID30530	Inflammation_II	CASP9	P55211
CASQ2	-0.00350802	-0.00824164	0.000948577	0.534891	0.474028	0.600541	-0.0017839	-0.00666812	0.00115496	0.535392	0.473018	0.600405	OID30063	Cardiometabolic_II	CASQ2	O14958
CAT	0.127277	0.0992324	0.15348	0.529458	0.505993	0.555309	0.0590505	0.0379384	0.0788456	0.549122	0.52371	0.575909	OID30712	Inflammation_II	CAT	P04040
CBLIF	0.171563	0.13811	0.204342	0.744245	0.701603	0.790764	0.167074	0.130718	0.201225	0.746027	0.700684	0.79433	OID20179	Cardiometabolic	CBLIF	P27352
CBLN1	0.00171839	-0.00379013	0.00726062	0.957501	0.876437	1.04076	0.00103383	-0.00313977	0.0035043	0.957674	0.876443	1.04046	OID30851	Neurology_II	CBLN1	P23435
CBLN4	0.0357629	0.0123483	0.0573782	0.345116	0.327199	0.36363	0.058644	0.0395378	0.0769258	0.340579	0.321838	0.358295	OID21386	Oncology	CBLN4	Q9NTU7
CBS	0.0312678	0.0188926	0.0441955	0.523559	0.482163	0.575192	0.0302562	0.0153032	0.045256	0.523584	0.48241	0.568362	OID30200	Cardiometabolic_II	CBS	P35520
CBX2	-0.00261926	-0.00926597	0.000960231	0.363381	0.327017	0.397817	-0.00177967	-0.00638534	0.000350094	0.36382	0.327762	0.400237	OID30177	Cardiometabolic_II	CBX2	Q14781
CC2D1A	0.0488453	0.0312329	0.0669384	0.823949	0.790821	0.857365	0.00951981	-0.000227087	0.0188559	0.841783	0.806968	0.878933	OID20958	Neurology	CC2D1A	Q6P1N0
CCAR2	-0.00612472	-0.0131075	-0.000625809	0.633112	0.546516	0.722658	-0.00344364	-0.00892092	0.000164492	0.631118	0.544972	0.71597	OID31077	Neurology_II	CCAR2	Q8N163
CCDC134	0.00247159	-0.00214885	0.00638061	0.529215	0.482587	0.583987	0.00145027	-0.00402384	0.00596614	0.527034	0.479351	0.58149	OID31413	Oncology_II	CCDC134	Q9H6E4
CCDC28A	-0.00136443	-0.00511446	0.00153593	0.305849	0.291165	0.321494	-0.00020133	-0.00299793	0.000945098	0.305477	0.291184	0.323674	OID30973	Neurology_II	CCDC28A	Q8IWP9
CCDC50	0.0133776	0.00489628	0.0216752	0.826738	0.75688	0.905676	0.0199639	0.0127259	0.026907	0.827584	0.749692	0.9013	OID31001	Neurology_II	CCDC50	Q8IVM0
CCDC80	0.188939	0.159061	0.220746	0.380957	0.365124	0.397793	0.181408	0.151536	0.211625	0.382892	0.366845	0.399071	OID20226	Cardiometabolic	CCDC80	Q76M96
CCER2	0.108337	0.0742461	0.141049	0.571779	0.548884	0.594098	0.126249	0.0958013	0.155073	0.566138	0.544515	0.589184	OID30221	Cardiometabolic_II	CCER2	I3L3R5
CCL11	0.172654	0.140154	0.203048	0.404425	0.390321	0.417774	0.154095	0.124941	0.181837	0.409187	0.394662	0.423588	OID20668	Inflammation	CCL11	P51671
CCL13	0.124485	0.0990952	0.150371	0.735797	0.708476	0.765599	0.141967	0.119818	0.164294	0.727685	0.700137	0.757926	OID20655	Inflammation	CCL13	Q99616
CCL14	0.143075	0.100161	0.183218	0.42447	0.389986	0.469005	0.147614	0.106524	0.189511	0.424672	0.392109	0.466201	OID20401	Cardiometabolic	CCL14	Q16627
CCL15	0.43037	0.385155	0.47275	0.362871	0.346287	0.380781	0.395249	0.351805	0.436429	0.373832	0.356785	0.390517	OID20328	Cardiometabolic	CCL15	Q16663
CCL16	0.304296	0.266303	0.339173	0.527463	0.499102	0.554039	0.288408	0.251196	0.322582	0.534278	0.506453	0.562221	OID20334	Cardiometabolic	CCL16	O15467
CCL17	0.146595	0.115865	0.176471	0.974074	0.935425	1.01654	0.164811	0.135347	0.19284	0.963358	0.925163	1.00327	OID20745	Inflammation	CCL17	Q92583
CCL18	0.133804	0.0989059	0.17123	0.859521	0.779802	0.954683	0.140816	0.10599	0.176514	0.857174	0.776702	0.9416	OID20395	Cardiometabolic	CCL18	P55774
CCL19	0.0754331	0.0465744	0.107215	1.32469	1.23724	1.41551	0.0806341	0.0579373	0.105382	1.32195	1.24298	1.40626	OID21030	Neurology	CCL19	Q99731
CCL2	0.140926	0.116161	0.166069	0.571489	0.548045	0.598684	0.0869961	0.0691124	0.102842	0.589778	0.565141	0.616914	OID21004	Neurology	CCL2	P13500
CCL20	0.0144295	-0.00129793	0.0298064	1.0404	0.966114	1.11611	0.0211314	0.00735376	0.0347212	1.04148	0.960634	1.11556	OID20671	Inflammation	CCL20	P78556
CCL21	0.0621816	0.0332864	0.0896828	0.429057	0.392952	0.471974	0.059323	0.0359607	0.0827512	0.428583	0.393317	0.470258	OID20686	Inflammation	CCL21	O00585
CCL22	0.0629019	0.0469407	0.0795396	0.56607	0.541657	0.591835	0.0764984	0.0580835	0.0947216	0.562712	0.538941	0.588877	OID20765	Inflammation	CCL22	O00626
CCL23	0.130793	0.101381	0.157885	0.436529	0.417698	0.455729	0.144716	0.116199	0.172541	0.433205	0.415341	0.452391	OID20693	Inflammation	CCL23	P55773
CCL24	0.691313	0.6692	0.713115	0.528617	0.509245	0.547918	0.665384	0.643269	0.68764	0.550122	0.531229	0.568881	OID20772	Inflammation	CCL24	O00175
CCL25	0.396347	0.356604	0.431882	0.438502	0.421917	0.456127	0.376304	0.341699	0.411194	0.445558	0.427944	0.46359	OID20674	Inflammation	CCL25	O15444
CCL26	0.0491005	0.026709	0.0707256	0.993678	0.920755	1.07906	0.0572047	0.038206	0.0751553	0.990821	0.916201	1.07472	OID20546	Inflammation	CCL26	Q9Y258
CCL27	0.129987	0.102121	0.157836	0.654104	0.630093	0.677802	0.121387	0.0928758	0.147295	0.658238	0.635591	0.680773	OID20121	Cardiometabolic	CCL27	Q9Y4X3
CCL28	0.109125	0.0794145	0.138295	0.605611	0.57642	0.637654	0.115143	0.0897183	0.140093	0.603272	0.574705	0.632605	OID20569	Inflammation	CCL28	Q9NRJ3
CCL3	0.103992	0.065576	0.14335	0.602698	0.537205	0.681319	0.107332	0.0680452	0.147157	0.60202	0.529939	0.680935	OID20610	Inflammation	CCL3	P10147
CCL4	0.119857	0.0862194	0.155455	0.694538	0.626712	0.767188	0.116343	0.0847769	0.150514	0.698167	0.629096	0.775766	OID20695	Inflammation	CCL4	P13236
CCL5	0.0434931	0.0204852	0.0657151	1.16388	1.11635	1.21559	0.0364843	0.0185276	0.0540695	1.16821	1.12145	1.21353	OID20412	Cardiometabolic	CCL5	P13501
CCL7	0.0857127	0.0625437	0.10753	0.648987	0.607614	0.69598	0.0852761	0.0639121	0.106514	0.649292	0.606091	0.693898	OID20523	Inflammation	CCL7	P80098
CCL8	0.318163	0.258813	0.368806	0.575506	0.54366	0.612814	0.330961	0.287676	0.370883	0.569694	0.539384	0.601284	OID21466	Oncology	CCL8	P80075
CCN1	0.0729591	0.0441133	0.100964	0.806008	0.780225	0.833127	0.0785627	0.0572237	0.099924	0.804495	0.772277	0.835092	OID21368	Oncology	CCN1	O00622
CCN2	0.0953109	0.0681816	0.122701	0.616378	0.597262	0.637385	0.093417	0.0699013	0.118172	0.616611	0.596995	0.635379	OID20709	Inflammation	CCN2	P29279
CCN3	0.184275	0.1533	0.215564	0.365154	0.347203	0.382759	0.187839	0.155303	0.216661	0.36477	0.347734	0.383774	OID20299	Cardiometabolic	CCN3	P48745
CCN4	0.244108	0.208	0.279099	0.396095	0.380316	0.410894	0.242216	0.208981	0.274244	0.396478	0.380687	0.413706	OID21444	Oncology	CCN4	O95388
CCN5	0.201327	0.17051	0.232853	0.432302	0.41526	0.448781	0.195278	0.161736	0.228141	0.433623	0.416708	0.450964	OID21068	Neurology	CCN5	O76076
CCND2	0.00840186	0.00124961	0.0157282	0.374461	0.359589	0.392476	0.00538498	0.000758021	0.00959273	0.375611	0.359807	0.392501	OID31316	Oncology_II	CCND2	P30279
CCNE1	0.0124855	0.00174933	0.0230707	0.906939	0.812643	1.0012	0.0109976	0.00190991	0.0194453	0.905679	0.806692	0.996592	OID30456	Inflammation_II	CCNE1	P24864
CCS	0.164392	0.129911	0.200199	0.463067	0.442578	0.483789	0.130033	0.0996483	0.160583	0.472489	0.453786	0.492926	OID20973	Neurology	CCS	O14618
CCT5	0.0330093	0.020968	0.0455216	0.506562	0.476229	0.539815	0.000401756	-0.00425471	0.00423871	0.515463	0.483798	0.549178	OID21200	Oncology	CCT5	P48643
CD101	0.484235	0.433843	0.531485	0.332131	0.310519	0.35503	0.467025	0.417767	0.51367	0.337292	0.315367	0.361054	OID31480	Oncology_II	CD101	Q93033
CD109	0.457862	0.422044	0.495363	0.266424	0.254794	0.278356	0.461704	0.426042	0.496269	0.265409	0.254001	0.278457	OID21108	Neurology	CD109	Q6YHK3
CD14	0.0736482	0.0475327	0.100842	0.452299	0.42582	0.479359	0.0796017	0.0558749	0.104989	0.449777	0.42559	0.475805	OID20378	Cardiometabolic	CD14	P08571
CD160	0.095181	0.0657528	0.121472	0.491398	0.471588	0.512843	0.106596	0.0806474	0.131119	0.488722	0.469713	0.507939	OID20647	Inflammation	CD160	O95971
CD163	0.122791	0.0932332	0.152542	0.471648	0.449469	0.494313	0.123604	0.0958935	0.15074	0.470998	0.449267	0.495615	OID20360	Cardiometabolic	CD163	Q86VB7
CD164	0.0162019	-0.0033636	0.0359559	0.283534	0.257977	0.315565	0.0239484	0.009783	0.0384372	0.281541	0.257743	0.309159	OID21080	Neurology	CD164	Q04900
CD164L2	0.0771128	0.0542213	0.100546	0.350379	0.330029	0.373749	0.0846711	0.059664	0.10988	0.350193	0.328765	0.37273	OID30922	Neurology_II	CD164L2	Q6UWJ8
CD177	0.296892	0.242994	0.348292	1.21322	1.14963	1.27921	0.246443	0.214976	0.27913	1.25445	1.18432	1.3193	OID21119	Neurology	CD177	Q8N6Q3
CD1C	0.127322	0.0929927	0.159716	0.249917	0.24052	0.25958	0.132652	0.105288	0.158235	0.249393	0.240276	0.258507	OID21483	Oncology	CD1C	P29017
CD2	0.00251977	-0.00246911	0.00682947	0.393819	0.338214	0.465692	0.00170456	-0.00155038	0.00369047	0.394778	0.336875	0.464496	OID30097	Cardiometabolic_II	CD2	P06729
CD200	0.0750145	0.0463873	0.105126	0.308743	0.279552	0.347747	0.0809737	0.049272	0.111199	0.308577	0.280306	0.346118	OID20603	Inflammation	CD200	P41217
CD200R1	0.529108	0.489189	0.568656	0.26583	0.254693	0.276835	0.51561	0.476782	0.554177	0.269812	0.258495	0.281612	OID20595	Inflammation	CD200R1	Q8TD46
CD207	0.22482	0.193862	0.255776	0.381659	0.366841	0.395617	0.260027	0.22718	0.291136	0.372558	0.358644	0.387081	OID21298	Oncology	CD207	Q9UJ71
CD209	0.513162	0.485257	0.53921	0.300009	0.289031	0.3104	0.443117	0.411243	0.474465	0.320632	0.308509	0.332247	OID20262	Cardiometabolic	CD209	Q9NNX6
CD22	0.123265	0.0912546	0.154058	0.471369	0.448699	0.497434	0.127477	0.0970618	0.156137	0.470736	0.448102	0.495964	OID20637	Inflammation	CD22	P20273
CD226	0.0647868	0.0411632	0.0903326	0.410272	0.394552	0.427306	0.0804582	0.0556615	0.104738	0.407189	0.390598	0.424174	OID30556	Inflammation_II	CD226	Q15762
CD244	0.141637	0.101433	0.182943	0.277144	0.26634	0.288565	0.162607	0.124747	0.202572	0.273971	0.262081	0.285039	OID20628	Inflammation	CD244	Q9BZW8
CD248	0.115945	0.0894837	0.142935	0.409258	0.393364	0.425702	0.115081	0.0880539	0.13985	0.40928	0.392502	0.427758	OID30394	Cardiometabolic_II	CD248	Q9HCU0
CD27	0.0802806	0.0546982	0.106772	0.434535	0.415693	0.455616	0.0900709	0.0639304	0.11673	0.432386	0.412166	0.452317	OID21527	Oncology	CD27	P26842
CD274	0.0693462	0.0382582	0.0984144	0.368082	0.346276	0.393506	0.0819331	0.0522376	0.109953	0.366539	0.34503	0.389658	OID20966	Neurology	CD274	Q9NZQ7
CD276	0.327002	0.284467	0.367166	0.328865	0.310237	0.349271	0.292706	0.252571	0.331118	0.337628	0.317754	0.35785	OID20680	Inflammation	CD276	Q5ZPR3
CD28	0.0601637	0.0390627	0.081274	0.428657	0.394376	0.467326	0.0609212	0.0408377	0.0810018	0.42942	0.392959	0.471991	OID21265	Oncology	CD28	P10747
CD2AP	0.120476	0.0963096	0.145085	0.689843	0.663517	0.718125	0.0755121	0.0581881	0.0933331	0.707554	0.678654	0.734014	OID20177	Cardiometabolic	CD2AP	Q9Y5K6
CD300A	0.145225	0.109359	0.181632	0.286614	0.274371	0.299759	0.166635	0.136862	0.196362	0.282809	0.270672	0.295398	OID30576	Inflammation_II	CD300A	Q9UGN4
CD300C	0.142884	0.109563	0.174389	0.350631	0.337338	0.365289	0.161112	0.130502	0.191946	0.347311	0.334572	0.361207	OID21010	Neurology	CD300C	Q08708
CD300E	0.200074	0.166618	0.232704	0.445249	0.42588	0.465551	0.202794	0.173534	0.231803	0.444811	0.425279	0.465439	OID21418	Oncology	CD300E	Q496F6
CD300LF	0.522218	0.467826	0.570146	0.448347	0.424198	0.473542	0.489946	0.445635	0.53234	0.463939	0.440171	0.48892	OID21469	Oncology	CD300LF	Q8TDQ1
CD300LG	0.161654	0.122278	0.198455	0.390363	0.374772	0.404825	0.180706	0.150162	0.209064	0.386163	0.371289	0.401433	OID21130	Neurology	CD300LG	Q6UXG3
CD302	0.161939	0.132851	0.190584	0.330412	0.314246	0.347184	0.162407	0.136033	0.190003	0.330226	0.313655	0.348622	OID21328	Oncology	CD302	Q8IX05
CD33	0.823529	0.798174	0.846523	0.39082	0.364527	0.42109	0.756453	0.733399	0.776135	0.459647	0.438547	0.482751	OID21472	Oncology	CD33	P20138
CD34	0.0594203	0.032904	0.0845233	0.255362	0.245352	0.265458	0.0618234	0.0407204	0.083282	0.255294	0.245701	0.264938	OID21025	Neurology	CD34	P28906
CD36	0.139137	0.111517	0.164085	0.439032	0.420642	0.457502	0.152129	0.130644	0.175011	0.435864	0.417522	0.454623	OID30485	Inflammation_II	CD36	P16671
CD38	0.400494	0.369788	0.430225	0.335504	0.32117	0.350296	0.405411	0.371558	0.432599	0.334163	0.320112	0.348213	OID21316	Oncology	CD38	P28907
CD3D	-0.000392405	-0.00530244	0.00319929	0.318507	0.294392	0.344982	-0.00166509	-0.00666523	0.000792642	0.319108	0.295227	0.346026	OID30827	Neurology_II	CD3D	P04234
CD3E	-0.00126103	-0.00590056	0.00108488	0.347541	0.295314	0.421791	-0.00345687	-0.00923708	-0.000703165	0.349119	0.297927	0.42697	OID31302	Oncology_II	CD3E	P07766
CD3G	0.00109581	-0.003587	0.00412692	0.902592	0.80877	1.00079	-0.00192931	-0.0054477	0.000971915	0.904353	0.803613	1.01449	OID30448	Inflammation_II	CD3G	P09693
CD4	0.100607	0.0702579	0.129513	0.328947	0.300639	0.36709	0.092177	0.0645352	0.118388	0.330839	0.302943	0.369068	OID20584	Inflammation	CD4	P01730
CD40	0.102856	0.076976	0.126695	0.537364	0.513788	0.56275	0.101374	0.079165	0.122887	0.538247	0.515662	0.560697	OID20724	Inflammation	CD40	P25942
CD40LG	0.0213349	0.00100634	0.0410347	0.870999	0.845628	0.897182	0.0329552	0.0202743	0.0455567	0.865043	0.83992	0.890922	OID20616	Inflammation	CD40LG	P29965
CD46	0.0253906	0.00445121	0.0464685	0.323375	0.296141	0.358717	0.0323699	0.0154391	0.0496699	0.321213	0.293105	0.35593	OID20380	Cardiometabolic	CD46	P15529
CD48	0.267758	0.222617	0.306808	0.289001	0.273272	0.305038	0.280977	0.238241	0.319195	0.286348	0.271788	0.303071	OID20692	Inflammation	CD48	P09326
CD5	0.057046	0.0370689	0.0770129	0.393092	0.373879	0.415494	0.0549438	0.0372135	0.0728475	0.393335	0.372134	0.417024	OID21449	Oncology	CD5	P06127
CD55	0.0880837	0.0279518	0.146125	0.306091	0.252398	0.388569	0.0996872	0.0458633	0.15027	0.303013	0.252383	0.381329	OID20377	Cardiometabolic	CD55	P08174
CD58	0.0714083	0.0405081	0.102975	0.184641	0.176404	0.192858	0.0751855	0.0492116	0.0996772	0.184179	0.176051	0.192571	OID20716	Inflammation	CD58	P19256
CD59	0.173745	0.140162	0.206269	0.250884	0.232606	0.272206	0.180022	0.14834	0.20943	0.24977	0.232481	0.27095	OID20339	Cardiometabolic	CD59	P13987
CD5L	0.103433	0.0746075	0.12984	0.467201	0.450289	0.48456	0.118294	0.0943564	0.140787	0.46334	0.44618	0.481116	OID30775	Inflammation_II	CD5L	O43866
CD6	0.356047	0.316496	0.392839	0.510086	0.488118	0.532959	0.341418	0.304457	0.376632	0.51602	0.49278	0.538375	OID20649	Inflammation	CD6	P30203
CD63	0.0489713	0.0254224	0.0727185	0.552152	0.535114	0.570003	0.0621813	0.0421058	0.0802344	0.548194	0.530072	0.567244	OID20988	Neurology	CD63	P08962
CD69	0.0132827	-0.00413608	0.0296909	0.963958	0.927922	0.998749	0.0207818	0.00975519	0.0310317	0.960723	0.925185	0.993885	OID20206	Cardiometabolic	CD69	Q07108
CD7	0.0752374	0.034304	0.118337	0.42763	0.395591	0.469201	0.0887459	0.0513618	0.127767	0.425353	0.393126	0.461452	OID30543	Inflammation_II	CD7	P09564
CD70	0.554145	0.524833	0.582206	0.325536	0.312372	0.339335	0.551749	0.520119	0.581917	0.326301	0.312743	0.340418	OID20599	Inflammation	CD70	P32970
CD72	0.0439975	0.0265822	0.0608919	0.451002	0.431546	0.470857	0.0605088	0.0423048	0.0781083	0.44607	0.4281	0.465145	OID30641	Inflammation_II	CD72	P21854
CD74	0.0972793	0.068639	0.127144	0.400459	0.380749	0.42306	0.104757	0.0789057	0.130764	0.399064	0.379369	0.421109	OID21040	Neurology	CD74	P04233
CD79B	0.0781128	0.0514169	0.104809	0.484696	0.457448	0.518284	0.0908176	0.0678529	0.114855	0.480815	0.453961	0.510708	OID20635	Inflammation	CD79B	P40259
CD80	0.120594	0.0938173	0.147967	0.358383	0.338257	0.378313	0.121591	0.0960406	0.146603	0.358428	0.338362	0.381046	OID30291	Cardiometabolic_II	CD80	P33681
CD82	-0.0016004	-0.005566	0.00143516	0.497835	0.414782	0.584151	0.00143359	-0.0023444	0.00448549	0.495736	0.414538	0.586329	OID31256	Oncology_II	CD82	P27701
CD83	0.0432259	0.0198771	0.0671285	0.388712	0.3725	0.406496	0.0556365	0.0341205	0.0752085	0.386335	0.369958	0.402739	OID20565	Inflammation	CD83	Q01151
CD84	0.0505076	0.032391	0.0690388	0.35176	0.338171	0.366893	0.0478628	0.0324428	0.0630591	0.352487	0.339077	0.367541	OID20607	Inflammation	CD84	Q9UIB8
CD86	0.0627406	0.0336821	0.0905473	0.29501	0.280616	0.308533	0.0668206	0.0442923	0.0903766	0.294373	0.279764	0.309809	OID31500	Oncology_II	CD86	P42081
CD8A	0.0905636	0.0594482	0.121295	0.547742	0.520746	0.575957	0.0979004	0.0700654	0.12439	0.546602	0.51988	0.576622	OID21018	Neurology	CD8A	P01732
CD93	0.0185141	-0.00106767	0.0383414	0.339444	0.320869	0.359169	0.0328688	0.0192072	0.0472354	0.336489	0.318191	0.356424	OID20397	Cardiometabolic	CD93	Q9NPY3
CD99	0.287496	0.253923	0.317815	0.209778	0.199273	0.221228	0.285627	0.252746	0.315622	0.209942	0.20019	0.221187	OID21110	Neurology	CD99	P14209
CD99L2	0.0320377	0.0108309	0.0520172	0.260421	0.250113	0.271934	0.0412735	0.0240036	0.0584656	0.259012	0.247542	0.271047	OID21122	Neurology	CD99L2	Q8TCZ2
CDA	0.155844	0.11924	0.189937	0.499353	0.467149	0.532093	0.149126	0.119809	0.177808	0.502119	0.470081	0.535869	OID30345	Cardiometabolic_II	CDA	P32320
CDAN1	-0.00439459	-0.0100878	0.000126801	0.266858	0.217662	0.318462	-0.00366839	-0.00960616	0.000394664	0.268041	0.221196	0.320895	OID31076	Neurology_II	CDAN1	Q8IWY9
CDC123	-0.00415253	-0.0100831	0.00154816	0.69037	0.624804	0.764427	-0.00176761	-0.00550119	0.00046987	0.688492	0.621896	0.767962	OID31242	Oncology_II	CDC123	O75794
CDC25A	-0.00142507	-0.00536903	0.00103945	0.390844	0.356219	0.431474	0.002539	-0.000296015	0.00472442	0.389808	0.351695	0.429876	OID31189	Oncology_II	CDC25A	P30304
CDC26	0.0259424	0.0105566	0.0411342	0.721433	0.695142	0.749453	0.00687566	-0.00190164	0.015158	0.729383	0.700385	0.75798	OID31508	Oncology_II	CDC26	Q8NHZ8
CDC27	0.0233	0.011997	0.0347173	0.65256	0.624886	0.680957	0.00373809	-0.00727575	0.013286	0.658658	0.628599	0.689392	OID21238	Oncology	CDC27	P30260
CDC37	0.016643	0.00045577	0.0325705	0.928258	0.896424	0.961026	0.0110524	0.00390883	0.018012	0.931882	0.901905	0.963661	OID21470	Oncology	CDC37	Q16543
CDC42BPB	0.035616	0.0181869	0.0518908	1.0669	1.03118	1.10402	0.00623975	-0.00037965	0.0124799	1.08131	1.0434	1.11735	OID31485	Oncology_II	CDC42BPB	Q9Y5S2
CDCP1	0.237888	0.198111	0.277165	0.567157	0.543206	0.591331	0.247065	0.210726	0.28522	0.563786	0.540566	0.589651	OID20940	Neurology	CDCP1	Q9H5V8
CDH1	0.101189	0.0741577	0.129981	0.46658	0.421245	0.511017	0.0857546	0.0631441	0.113589	0.47024	0.42553	0.515773	OID20353	Cardiometabolic	CDH1	P12830
CDH15	0.320432	0.282361	0.357362	0.582865	0.54966	0.619679	0.310538	0.27737	0.342952	0.587881	0.55497	0.621793	OID21005	Neurology	CDH15	P55291
CDH17	0.348941	0.308768	0.386605	0.638664	0.609902	0.667305	0.269071	0.238053	0.299814	0.676728	0.64961	0.704656	OID20134	Cardiometabolic	CDH17	Q12864
CDH2	0.171729	0.133128	0.207814	0.399469	0.382121	0.419771	0.166889	0.133028	0.19906	0.400987	0.382894	0.419667	OID20170	Cardiometabolic	CDH2	P19022
CDH22	-0.000495017	-0.00379976	0.00227119	0.294058	0.267554	0.322739	-0.000565047	-0.00366555	0.00180551	0.294519	0.266945	0.325152	OID31332	Oncology_II	CDH22	Q9UJ99
CDH23	0.00140247	-0.00443947	0.00682074	0.265356	0.247937	0.284215	0.00731983	0.00073264	0.0137987	0.264375	0.246413	0.283665	OID31074	Neurology_II	CDH23	Q9H251
CDH3	0.0201376	0.000791704	0.0382106	0.385017	0.368622	0.401526	0.0217419	0.00634232	0.0367764	0.385245	0.369284	0.402487	OID21008	Neurology	CDH3	P22223
CDH4	-0.00179673	-0.0047702	0.00102679	0.487704	0.447352	0.532173	-0.000825095	-0.00416865	0.000707079	0.487915	0.45035	0.531333	OID30875	Neurology_II	CDH4	P55283
CDH5	0.234164	0.196993	0.272828	0.294963	0.282551	0.306649	0.224678	0.191784	0.256481	0.296437	0.285646	0.308009	OID20243	Cardiometabolic	CDH5	P33151
CDH6	0.214933	0.174918	0.255263	0.38149	0.363469	0.401478	0.235804	0.197621	0.271759	0.376818	0.359452	0.397046	OID20157	Cardiometabolic	CDH6	P55285
CDHR1	0.0238017	0.00881171	0.0390958	0.447772	0.417029	0.482657	0.0261509	0.00897262	0.0434473	0.447028	0.416829	0.478903	OID20808	Neurology	CDHR1	Q96JP9
CDHR2	0.288986	0.251746	0.324553	0.908796	0.878331	0.945301	0.273825	0.238994	0.305071	0.918735	0.886944	0.952916	OID21282	Oncology	CDHR2	Q9BYE9
CDHR5	0.263642	0.222892	0.298048	0.374815	0.361843	0.387759	0.265965	0.228533	0.299267	0.374307	0.361055	0.388675	OID20193	Cardiometabolic	CDHR5	Q9HBB8
CDK1	-0.00309671	-0.00971323	0.00290401	0.366235	0.350306	0.382543	3.72245e-05	-0.00555024	0.00525884	0.365628	0.350543	0.380964	OID31164	Oncology_II	CDK1	P06493
CDK5RAP3	0.00427479	-0.00213021	0.0112933	0.602019	0.568664	0.639836	0.00437999	-0.00227203	0.0105827	0.602177	0.568705	0.636686	OID30985	Neurology_II	CDK5RAP3	Q96JB5
CDKL5	-0.00418198	-0.00959204	-4.19017e-05	0.543109	0.493384	0.596671	-0.000703147	-0.00485151	0.00147577	0.541201	0.49181	0.598234	OID30796	Neurology_II	CDKL5	O76039
CDKN1A	0.0319747	0.0137202	0.0489326	1.17245	1.13468	1.20994	0.0238128	0.0119891	0.0351804	1.17615	1.14147	1.21415	OID21319	Oncology	CDKN1A	P38936
CDKN2D	0.0195328	0.00708315	0.0315391	1.01386	0.976333	1.05068	0.0155021	0.00738649	0.0239208	1.0153	0.977385	1.055	OID21295	Oncology	CDKN2D	P55273
CDNF	0.111473	0.0849251	0.13579	0.330524	0.318707	0.34309	0.104989	0.0789586	0.128474	0.332166	0.319434	0.345292	OID21318	Oncology	CDNF	Q49AH0
CDON	0.0662948	0.0430123	0.0907207	0.292084	0.278956	0.303646	0.038906	0.0241337	0.0526965	0.296103	0.284456	0.309384	OID20754	Inflammation	CDON	Q4KMG0
CDSN	0.31265	0.274197	0.353781	0.3851	0.37097	0.399947	0.33427	0.294958	0.370323	0.378683	0.364647	0.392809	OID20667	Inflammation	CDSN	Q15517
CEACAM1	0.0566358	0.0340428	0.0806121	0.210087	0.196927	0.223836	0.0531143	0.0311875	0.0732606	0.210159	0.197765	0.22376	OID21528	Oncology	CEACAM1	P13688
CEACAM16	0.159293	0.128684	0.188922	0.780087	0.751122	0.809564	0.157712	0.128654	0.186453	0.781751	0.751903	0.810831	OID31495	Oncology_II	CEACAM16	Q2WEN9
CEACAM18	-0.00532025	-0.0106245	-0.000685045	0.770438	0.679518	0.862346	-0.00178322	-0.0047503	-0.000184196	0.766742	0.679201	0.866165	OID31251	Oncology_II	CEACAM18	A8MTB9
CEACAM19	0.0640285	0.0377834	0.0900121	0.400094	0.377703	0.426365	0.0756017	0.0549928	0.097204	0.397297	0.373954	0.423	OID31443	Oncology_II	CEACAM19	Q7Z692
CEACAM20	0.0347033	0.0190362	0.0495186	0.445385	0.403272	0.496339	0.0312235	0.0184069	0.0430855	0.446235	0.402478	0.499673	OID31308	Oncology_II	CEACAM20	Q6UY09
CEACAM21	0.716638	0.686348	0.745176	0.507394	0.480549	0.535198	0.61814	0.589112	0.645552	0.588499	0.560863	0.616303	OID20548	Inflammation	CEACAM21	Q3KPI0
CEACAM3	-0.00173918	-0.00984995	0.00559984	0.532431	0.493999	0.578231	0.00330262	-0.00215801	0.0090759	0.531656	0.491944	0.572995	OID21245	Oncology	CEACAM3	P40198
CEACAM5	0.184445	0.149094	0.222684	0.650043	0.612861	0.691044	0.188011	0.150842	0.224114	0.64927	0.612731	0.693684	OID21171	Oncology	CEACAM5	P06731
CEACAM6	0.0631434	0.0415578	0.0841282	0.402798	0.381971	0.42558	0.0753969	0.056149	0.0942855	0.400691	0.379824	0.421942	OID30362	Cardiometabolic_II	CEACAM6	P40199
CEACAM8	0.0843712	0.0564745	0.113166	0.541523	0.511693	0.573567	0.084359	0.0620086	0.105448	0.541768	0.512276	0.574856	OID20102	Cardiometabolic	CEACAM8	P31997
CEBPA	-0.00104779	-0.00441207	0.00160087	0.355527	0.313599	0.397457	-0.000195193	-0.00361038	0.0012781	0.354612	0.314991	0.395023	OID30458	Inflammation_II	CEBPA	P49715
CEBPB	0.0473733	0.0300609	0.0649262	0.410996	0.385141	0.439877	0.0225465	0.0113991	0.0343508	0.415753	0.39084	0.443128	OID20052	Cardiometabolic	CEBPB	P17676
CELA2A	0.0721846	0.0474046	0.0953992	0.632837	0.603399	0.664346	0.0843849	0.0608968	0.108123	0.628222	0.596852	0.659721	OID30411	Cardiometabolic_II	CELA2A	P08217
CELA3A	0.0712464	0.0436104	0.0999049	0.61938	0.584423	0.656367	0.0839726	0.059497	0.108051	0.615114	0.581005	0.651905	OID20298	Cardiometabolic	CELA3A	P09093
CELSR2	0.118015	0.0888209	0.14518	0.275037	0.262924	0.288259	0.138964	0.110732	0.167046	0.271858	0.258628	0.285085	OID30593	Inflammation_II	CELSR2	Q9HCU4
CEMIP2	-0.00166103	-0.00902968	0.00634534	0.355776	0.302558	0.415224	0.00385602	-0.00223719	0.0103046	0.355374	0.30368	0.412543	OID30499	Inflammation_II	CEMIP2	Q9UHN6
CEND1	0.00359112	-0.000879436	0.00783286	0.573809	0.508319	0.641953	0.00335056	-0.000166236	0.00684749	0.571817	0.50255	0.640406	OID30821	Neurology_II	CEND1	Q8N111
CENPF	0.0787364	0.0535002	0.103915	0.525906	0.498421	0.554415	0.0157613	0.00398166	0.0278774	0.54335	0.517232	0.570565	OID31329	Oncology_II	CENPF	P49454
CENPJ	-0.00530462	-0.0125952	0.00188308	0.6944	0.637779	0.755678	-0.00192142	-0.00668915	0.000624773	0.690603	0.636532	0.749718	OID31314	Oncology_II	CENPJ	Q9HC77
CEP112	0.0101133	0.00324025	0.0169565	0.451446	0.396885	0.515076	0.0155042	0.00810355	0.0227486	0.451323	0.39623	0.511379	OID30115	Cardiometabolic_II	CEP112	Q8N8E3
CEP152	0.000320791	-0.00415578	0.00389896	0.434497	0.395467	0.477074	-0.000376976	-0.00339332	0.00210246	0.435061	0.396	0.480249	OID31249	Oncology_II	CEP152	O94986
CEP164	-0.00503971	-0.0125979	0.00227668	0.736784	0.640676	0.836959	-0.000770097	-0.00330913	0.000442846	0.73824	0.644356	0.834775	OID20441	Inflammation	CEP164	Q9UPV0
CEP170	0.0270618	0.0115504	0.0422041	0.780866	0.746992	0.815145	0.00343182	-0.00202837	0.00870392	0.789618	0.757645	0.823095	OID30240	Cardiometabolic_II	CEP170	Q5SW79
CEP20	0.0247621	0.0109644	0.0383524	0.824048	0.792145	0.858452	0.0238804	0.01399	0.0337072	0.824471	0.793405	0.858398	OID21209	Oncology	CEP20	Q96NB1
CEP290	-0.00614334	-0.0133267	-4.70628e-05	0.525154	0.474181	0.583011	-0.000903976	-0.00445032	0.00138075	0.525445	0.474292	0.583934	OID31287	Oncology_II	CEP290	O15078
CEP350	-0.00336191	-0.00727234	-4.80691e-05	0.386499	0.350034	0.431295	-0.00405744	-0.00824772	-0.00103558	0.387204	0.350655	0.430614	OID31247	Oncology_II	CEP350	Q5VT06
CEP43	0.0260377	0.0114391	0.0401461	0.751571	0.721914	0.780456	0.0131345	0.00473858	0.0220386	0.756707	0.728274	0.787063	OID20084	Cardiometabolic	CEP43	O95684
CEP85	0.0573802	0.0397924	0.0737569	0.713341	0.683738	0.743885	0.0250939	0.0156723	0.0339037	0.724705	0.695914	0.755623	OID21241	Oncology	CEP85	Q6P2H3
CERT	0.0192186	0.0104938	0.0279408	0.669729	0.647162	0.692607	0.00857169	0.0023874	0.0148793	0.673987	0.651157	0.699128	OID20857	Neurology	CERT1	Q9Y5P4
CES1	0.158003	0.128485	0.190047	0.885612	0.845618	0.92504	0.162825	0.129247	0.194389	0.882466	0.842065	0.923154	OID20244	Cardiometabolic	CES1	P23141
CES2	0.0444167	0.0272318	0.0621774	0.636882	0.606769	0.668676	0.0366076	0.0203659	0.0524694	0.640343	0.609892	0.672818	OID21366	Oncology	CES2	O00748
CES3	0.0419591	0.0168552	0.0668974	0.779241	0.738218	0.821562	0.0492336	0.0320957	0.0648228	0.775809	0.734017	0.814296	OID21340	Oncology	CES3	Q6UWW8
CETN2	0.0135599	-0.00185645	0.0297762	0.757559	0.728166	0.788879	0.00869794	0.00226119	0.0151823	0.759971	0.73001	0.79024	OID20836	Neurology	CETN2	P41208
CETN3	0.0586783	0.0384109	0.0788387	0.774051	0.747518	0.800871	0.0485686	0.0348287	0.0630913	0.778782	0.752724	0.806536	OID31525	Oncology_II	CETN3	O15182
CFB	0.132486	0.0968915	0.167509	0.344538	0.329656	0.35956	0.145368	0.114827	0.175116	0.342063	0.327688	0.357203	OID30755	Inflammation_II	CFB	P00751
CFC1	0.0100903	-0.00262904	0.0231051	0.503534	0.471186	0.538547	0.0190988	0.00703586	0.0305823	0.502652	0.467635	0.543861	OID21261	Oncology	CFC1	P0CG37
CFD	0.0807243	0.0567621	0.103229	0.210985	0.198963	0.225239	0.0823344	0.0585254	0.105755	0.211549	0.198395	0.22661	OID30738	Inflammation_II	CFD	P00746
CFH	0.0697228	0.0443572	0.0944333	0.260222	0.250172	0.270143	0.0691285	0.0459143	0.0917188	0.259864	0.249348	0.270003	OID30790	Inflammation_II	CFH	P08603
CFHR2	0.674256	0.639038	0.707099	0.340411	0.321745	0.361556	0.618782	0.585182	0.649384	0.368017	0.348397	0.388926	OID30720	Inflammation_II	CFHR2	P36980
CFHR4	0.636693	0.603847	0.668104	0.453308	0.432375	0.47538	0.612566	0.585028	0.641598	0.46856	0.448538	0.488106	OID30758	Inflammation_II	CFHR4	Q92496
CFHR5	0.170514	0.13394	0.20512	0.39132	0.374731	0.408644	0.182822	0.146617	0.217672	0.387987	0.370865	0.405584	OID30716	Inflammation_II	CFHR5	Q9BXR6
CFI	0.0600491	0.0422019	0.0785005	0.227135	0.217612	0.237363	0.0648002	0.0468908	0.0821006	0.226499	0.217808	0.235654	OID30772	Inflammation_II	CFI	P05156
CFP	0.0720821	0.0424799	0.103616	0.233467	0.207144	0.273272	0.0387756	0.0183015	0.0618496	0.239375	0.213278	0.285983	OID30784	Inflammation_II	CFP	P27918
CGA	0.599807	0.568992	0.629827	0.818746	0.785035	0.854039	0.511781	0.479111	0.541116	0.904748	0.870284	0.939035	OID21069	Neurology	CGA	P01215
CGB3_CGB5_CGB8	0.133725	0.102058	0.164463	0.3891	0.371424	0.409114	0.117708	0.090703	0.144051	0.392642	0.374473	0.410725	OID30671	Inflammation_II	CGB5;CGB8;CGB3	P0DN86;P0DN86;P0DN86
CGN	-0.000100113	-0.00495173	0.0034461	0.390034	0.348796	0.436508	-0.00123189	-0.00480418	8.67986e-05	0.391053	0.349417	0.435417	OID30894	Neurology_II	CGN	Q9P2M7
CGREF1	0.295383	0.261172	0.32761	0.401692	0.386424	0.41829	0.293627	0.258694	0.325853	0.402098	0.386321	0.418351	OID20152	Cardiometabolic	CGREF1	Q99674
CHAC2	0.0271412	0.0168055	0.0372666	0.666094	0.623708	0.711854	0.0114486	0.00296332	0.0200419	0.671567	0.628274	0.716461	OID21230	Oncology	CHAC2	Q8WUX2
CHAD	0.118472	0.0862821	0.151228	0.499927	0.481141	0.519916	0.10037	0.0718518	0.130526	0.504811	0.485478	0.523127	OID30660	Inflammation_II	CHAD	O15335
CHCHD10	0.137882	0.102679	0.170552	0.4489	0.42073	0.481289	0.14268	0.106451	0.178394	0.447526	0.414947	0.480885	OID31116	Neurology_II	CHCHD10	Q8WYQ3
CHCHD6	0.0393793	0.0243272	0.0549441	0.309111	0.282504	0.3382	0.0426762	0.0254185	0.0603714	0.308249	0.279759	0.336873	OID31426	Oncology_II	CHCHD6	Q9BRQ6
CHEK2	-0.000401823	-0.00435446	0.0021576	0.364937	0.345337	0.383917	-0.0011211	-0.00395916	-0.000150427	0.365101	0.347095	0.385419	OID20054	Cardiometabolic	CHEK2	O96017
CHGA	0.0446106	0.0233524	0.0659561	0.877946	0.825023	0.931532	0.0539563	0.0350845	0.0735666	0.874033	0.822886	0.927844	OID30403	Cardiometabolic_II	CHGA	P10645
CHGB	0.237173	0.20076	0.273976	0.402016	0.38579	0.419582	0.236422	0.202962	0.268779	0.402646	0.386506	0.419029	OID21038	Neurology	CHGB	P05060
CHI3L1	0.245647	0.202788	0.284589	0.796211	0.755856	0.836833	0.243585	0.206805	0.281477	0.797166	0.758767	0.839769	OID20399	Cardiometabolic	CHI3L1	P36222
CHIT1	0.314814	0.246418	0.383774	1.4234	1.31485	1.54293	0.270642	0.232403	0.30823	1.46588	1.36506	1.57271	OID20312	Cardiometabolic	CHIT1	Q13231
CHL1	0.111952	0.0836593	0.139497	0.32623	0.310517	0.342494	0.127125	0.102198	0.152439	0.323211	0.307232	0.339929	OID20366	Cardiometabolic	CHL1	O00533
CHM	0.00305644	-0.00949949	0.0158981	0.617155	0.587225	0.647269	0.00023361	-0.00419364	0.0042095	0.617579	0.586222	0.648332	OID30972	Neurology_II	CHM	P24386
CHMP1A	0.013487	0.00365484	0.0237407	0.861197	0.831446	0.888465	0.00762966	0.000233088	0.0148095	0.864373	0.834929	0.889537	OID20930	Neurology	CHMP1A	Q9HD42
CHMP6	0.0117776	-0.00742386	0.0294284	0.575759	0.555948	0.596054	0.0196052	0.00662674	0.0327377	0.573591	0.555496	0.59246	OID30327	Cardiometabolic_II	CHMP6	Q96FZ7
CHP1	-0.00479619	-0.0110169	0.000460018	0.767403	0.705147	0.829819	-0.00075274	-0.00455112	0.000974	0.767237	0.70527	0.83516	OID30869	Neurology_II	CHP1	Q99653
CHRDL1	0.193895	0.160421	0.227443	0.346457	0.332127	0.361577	0.1912	0.157734	0.222993	0.346816	0.332917	0.36196	OID20771	Inflammation	CHRDL1	Q9BU40
CHRDL2	0.132086	0.0938817	0.167429	0.575966	0.553546	0.597628	0.0892802	0.0629344	0.113891	0.59	0.567597	0.613693	OID20223	Cardiometabolic	CHRDL2	Q6WN34
CHRM1	-0.00541257	-0.0115572	-0.000227876	0.389437	0.339905	0.445641	-0.000949837	-0.00439247	0.000137377	0.389858	0.341207	0.446722	OID30930	Neurology_II	CHRM1	P11229
CIAPIN1	0.0293929	0.0108194	0.0489466	0.692118	0.665196	0.71889	0.0145213	0.0065162	0.0224553	0.698516	0.672557	0.724893	OID21501	Oncology	CIAPIN1	Q6FI81
CILP	0.120487	0.0904194	0.148625	0.538674	0.510267	0.566314	0.122806	0.0918337	0.151807	0.537464	0.509021	0.565889	OID30399	Cardiometabolic_II	CILP	O75339
CINP	0.00208765	-0.00236897	0.00547038	0.431739	0.3929	0.475223	-0.00165566	-0.00448135	0.000245417	0.432183	0.390488	0.479493	OID31328	Oncology_II	CINP	Q9BW66
CIRBP	0.020812	0.00417637	0.0379218	0.972844	0.942049	1.00289	0.0125424	0.00468471	0.0202931	0.976709	0.947656	1.00637	OID31503	Oncology_II	CIRBP	Q14011
CIT	0.0360796	0.0206679	0.0523173	0.467916	0.43672	0.499801	0.0104992	0.00255819	0.0180983	0.4726	0.443665	0.505019	OID30970	Neurology_II	CIT	O14578
CKAP4	0.145761	0.113859	0.180148	0.284781	0.270505	0.300218	0.148825	0.114971	0.183666	0.284121	0.270769	0.298697	OID20617	Inflammation	CKAP4	Q07065
CKB	0.0435884	0.0239971	0.0621444	0.669288	0.6493	0.690667	0.0416292	0.0222481	0.0601157	0.670409	0.649842	0.690609	OID30400	Cardiometabolic_II	CKB	P12277
CKMT1A_CKMT1B	0.00221587	-0.0114409	0.015824	0.761578	0.695016	0.834972	0.00902384	-0.00344702	0.0220809	0.75988	0.69533	0.833491	OID20721	Inflammation	CKMT1B;CKMT1A	P12532;P12532
CLASP1	0.00119318	-0.00381192	0.00616409	0.726568	0.664968	0.7868	-0.000121348	-0.00548635	0.00412907	0.726734	0.667395	0.784237	OID31192	Oncology_II	CLASP1	Q7Z460
CLC	0.0501124	0.025357	0.0760716	0.756297	0.712633	0.800331	0.0526815	0.0340352	0.0719191	0.75507	0.715078	0.798125	OID20126	Cardiometabolic	CLC	Q05315
CLEC10A	0.199065	0.168063	0.229172	0.36043	0.34627	0.374533	0.206292	0.176112	0.234691	0.358821	0.345201	0.37361	OID20928	Neurology	CLEC10A	Q8IUN9
CLEC11A	0.0429036	0.0187347	0.0673863	0.500113	0.479229	0.518801	0.0479952	0.0297992	0.0668117	0.498947	0.478052	0.519682	OID21112	Neurology	CLEC11A	Q9Y240
CLEC12A	0.077594	0.0444392	0.110148	0.195963	0.178913	0.220294	0.0834061	0.0502529	0.115024	0.195573	0.178176	0.218035	OID30552	Inflammation_II	CLEC12A	Q5QGZ9
CLEC14A	0.125699	0.0957144	0.155807	0.33584	0.322549	0.34926	0.133	0.10738	0.157452	0.334479	0.321257	0.348175	OID21090	Neurology	CLEC14A	Q86T13
CLEC1A	0.178302	0.149819	0.208451	0.33338	0.318679	0.348918	0.196927	0.164276	0.226592	0.329765	0.314017	0.34656	OID20099	Cardiometabolic	CLEC1A	Q8NC01
CLEC1B	0.0342344	0.0133376	0.0550816	1.03829	1.00348	1.0756	0.0471005	0.0335639	0.0602794	1.03133	0.998314	1.06605	OID21061	Neurology	CLEC1B	Q9P126
CLEC2L	-0.00248169	-0.00996862	0.00456811	0.524693	0.468827	0.583967	0.00417135	-0.000606788	0.00835178	0.522806	0.467746	0.579819	OID30884	Neurology_II	CLEC2L	P0C7M8
CLEC3B	0.082095	0.0592636	0.104577	0.205633	0.195472	0.218082	0.0446536	0.0317732	0.0573844	0.209682	0.199065	0.22125	OID30756	Inflammation_II	CLEC3B	P05452
CLEC4A	0.234031	0.188592	0.278782	0.346167	0.331996	0.35999	0.241125	0.194903	0.284611	0.345356	0.33256	0.358194	OID20573	Inflammation	CLEC4A	Q9UMR7
CLEC4C	0.429296	0.381627	0.473066	0.400181	0.378106	0.42345	0.438593	0.396969	0.478062	0.397081	0.37584	0.421467	OID20547	Inflammation	CLEC4C	Q8WTT0
CLEC4D	0.150474	0.121322	0.180781	0.657865	0.632486	0.682556	0.153053	0.125932	0.179697	0.657499	0.633423	0.682497	OID20609	Inflammation	CLEC4D	Q8WXI8
CLEC4G	0.121915	0.0984214	0.146471	0.35396	0.340538	0.367553	0.123689	0.0994581	0.147149	0.353339	0.340357	0.367614	OID20590	Inflammation	CLEC4G	Q6UXB4
CLEC4M	0.515759	0.485875	0.545948	0.351419	0.339383	0.36524	0.451959	0.420007	0.482193	0.374039	0.359419	0.387296	OID30405	Cardiometabolic_II	CLEC4M	Q9H2X3
CLEC5A	0.118242	0.0872934	0.148589	0.310906	0.293535	0.327268	0.132671	0.100318	0.162524	0.308308	0.290659	0.325751	OID20165	Cardiometabolic	CLEC5A	Q9NY25
CLEC6A	0.177939	0.143526	0.210467	0.478332	0.453241	0.506849	0.18022	0.148579	0.211587	0.478382	0.455265	0.503375	OID21228	Oncology	CLEC6A	Q6EIG7
CLEC7A	0.665385	0.590934	0.743182	0.37441	0.353515	0.399804	0.546892	0.501152	0.583817	0.436485	0.401137	0.473704	OID20636	Inflammation	CLEC7A	Q9BXN2
CLGN	0.233846	0.18443	0.286085	0.418948	0.37716	0.462975	0.248147	0.19015	0.306159	0.415626	0.375118	0.460042	OID30957	Neurology_II	CLGN	O14967
CLIC5	0.00638101	0.000137964	0.0119218	0.319471	0.293824	0.34501	0.0073713	0.00154473	0.013174	0.318485	0.292974	0.343723	OID30890	Neurology_II	CLIC5	Q9NZA1
CLINT1	-0.00444803	-0.00851417	-0.000910195	0.424827	0.386958	0.468548	-0.00209598	-0.00605773	0.000300862	0.424713	0.386176	0.464225	OID31182	Oncology_II	CLINT1	Q14677
CLIP2	0.0291712	0.00969193	0.0468806	1.25254	1.21449	1.2952	0.0105448	0.00137256	0.021468	1.26502	1.22714	1.30836	OID20559	Inflammation	CLIP2	Q9UDT6
CLMP	0.215325	0.179875	0.247652	0.238512	0.228573	0.249353	0.225968	0.193388	0.257695	0.237195	0.228165	0.246014	OID21419	Oncology	CLMP	Q9H6B4
CLNS1A	0.0281804	0.0145491	0.0423517	0.338862	0.316683	0.360931	0.00151662	-0.00162339	0.0042801	0.34311	0.3211	0.365323	OID30929	Neurology_II	CLNS1A	P54105
CLPP	0.00335254	-0.00540098	0.0115448	1.06745	1.03404	1.10614	0.00298994	-0.00278079	0.00816166	1.06675	1.03056	1.10255	OID20910	Neurology	CLPP	Q16740
CLPS	0.22738	0.186116	0.265994	0.698757	0.658805	0.74391	0.236844	0.194882	0.276191	0.695215	0.657868	0.741363	OID21156	Neurology	CLPS	P04118
CLSPN	-0.000552008	-0.00780592	0.00368451	0.34411	0.314044	0.381977	0.00199549	-0.00410526	0.00605838	0.343081	0.313338	0.376834	OID20831	Neurology	CLSPN	Q9HAW4
CLSTN1	0.00206032	-0.00479949	0.00765329	0.581159	0.534363	0.636807	0.00300828	-0.0024501	0.00749038	0.581738	0.532669	0.639845	OID20874	Neurology	CLSTN1	O94985
CLSTN2	0.220876	0.161805	0.285357	0.381632	0.359117	0.406948	0.165578	0.124026	0.205778	0.395479	0.370868	0.420267	OID20664	Inflammation	CLSTN2	Q9H4D0
CLSTN3	0.14568	0.111324	0.180171	0.292839	0.279419	0.308082	0.135693	0.106599	0.16476	0.294698	0.282285	0.309378	OID31092	Neurology_II	CLSTN3	Q9BQT9
CLTA	0.0189064	0.0100527	0.0278161	0.508685	0.480358	0.541312	0.00790625	0.00250212	0.0130366	0.511029	0.48298	0.540399	OID20118	Cardiometabolic	CLTA	P09496
CLU	0.00597957	-0.000886719	0.0119827	0.305298	0.242923	0.367255	0.00711055	-0.00149167	0.0143473	0.30589	0.243043	0.365342	OID30732	Inflammation_II	CLU	P10909
CLUL1	0.360897	0.32224	0.39683	0.435441	0.409875	0.461189	0.372733	0.335136	0.409862	0.431729	0.406019	0.458753	OID20198	Cardiometabolic	CLUL1	Q15846
CMC1	0.0158786	1.56879e-05	0.0309229	0.930521	0.900982	0.96104	0.0106463	0.00284603	0.0183997	0.932657	0.90229	0.963546	OID30360	Cardiometabolic_II	CMC1	Q7Z7K0
CMIP	0.0106641	-0.00250838	0.0245869	0.835376	0.810973	0.85996	0.00465402	-0.0019129	0.0107995	0.837355	0.81192	0.864328	OID31406	Oncology_II	CMIP	Q8IY22
CNDP1	0.118068	0.0882053	0.149593	0.494535	0.471817	0.516936	0.129066	0.101167	0.156164	0.490923	0.468654	0.514503	OID20347	Cardiometabolic	CNDP1	Q96KN2
CNGB3	-0.00168658	-0.00551658	0.00142198	0.573501	0.498075	0.657764	-0.00198512	-0.00570077	-0.000490475	0.573567	0.495099	0.654905	OID30805	Neurology_II	CNGB3	Q9NQW8
CNP	0.0283293	0.00954342	0.0479621	0.816335	0.786937	0.847452	0.011954	0.00113384	0.0216327	0.822906	0.793993	0.85138	OID30285	Cardiometabolic_II	CNP	P09543
CNPY2	-0.00238805	-0.00891549	0.0043738	0.736444	0.660734	0.815025	0.00172052	-0.00272098	0.00576345	0.733203	0.657683	0.816639	OID20069	Cardiometabolic	CNPY2	Q9Y2B0
CNPY4	0.0270991	0.00750188	0.0460789	0.823819	0.79744	0.850451	0.0235006	0.0104908	0.0365846	0.82574	0.800365	0.852038	OID21317	Oncology	CNPY4	Q8N129
CNST	0.0085232	-0.00785957	0.0237045	1.18778	1.14469	1.2325	0.00387596	-0.0028879	0.0102216	1.19215	1.14957	1.23244	OID20127	Cardiometabolic	CNST	Q6PJW8
CNTF	-0.00261953	-0.00939977	0.00213151	0.342394	0.327894	0.356731	-0.000921273	-0.00418621	0.00020946	0.342286	0.326996	0.357241	OID30807	Neurology_II	CNTF	P26441
CNTN1	0.257105	0.227385	0.28742	0.28498	0.274497	0.29542	0.259238	0.231705	0.288444	0.284723	0.274848	0.295301	OID20307	Cardiometabolic	CNTN1	Q12860
CNTN2	0.318756	0.27745	0.357798	0.432867	0.416634	0.448098	0.302636	0.26347	0.33826	0.438596	0.423296	0.454773	OID21426	Oncology	CNTN2	Q02246
CNTN3	0.21907	0.181562	0.255864	0.341566	0.328002	0.354949	0.213745	0.181509	0.243547	0.342913	0.329672	0.356732	OID21092	Neurology	CNTN3	Q9P232
CNTN4	0.134824	0.103959	0.16557	0.246098	0.235348	0.257881	0.136398	0.108539	0.162268	0.245946	0.235243	0.257571	OID21117	Neurology	CNTN4	Q8IWV2
CNTN5	0.337106	0.30052	0.375331	0.361167	0.341333	0.382758	0.358668	0.322674	0.394689	0.355199	0.334316	0.377459	OID21006	Neurology	CNTN5	O94779
CNTNAP2	0.232428	0.202829	0.261174	0.414119	0.398587	0.430373	0.221989	0.194138	0.251183	0.416844	0.400443	0.432765	OID20556	Inflammation	CNTNAP2	Q9UHC6
CNTNAP4	0.00386197	-0.00184671	0.00942255	1.03484	0.960065	1.11341	0.00431573	-0.00090641	0.00940669	1.03729	0.958056	1.11336	OID30911	Neurology_II	CNTNAP4	Q9C0A0
COCH	0.178127	0.14292	0.212292	0.430875	0.411561	0.451105	0.200051	0.167766	0.229243	0.425122	0.407357	0.445737	OID30305	Cardiometabolic_II	COCH	O43405
COL15A1	0.100048	0.0745469	0.125939	0.289489	0.275354	0.3043	0.105418	0.0824031	0.128294	0.288656	0.274179	0.304869	OID30396	Cardiometabolic_II	COL15A1	P39059
COL18A1	0.113932	0.0851926	0.140625	0.250669	0.240044	0.261037	0.110645	0.0844583	0.137332	0.250538	0.240293	0.261522	OID20332	Cardiometabolic	COL18A1	P39060
COL1A1	0.0399145	0.0201059	0.0595839	0.275411	0.263114	0.289552	0.0461815	0.0308071	0.0623128	0.274566	0.263031	0.288396	OID20335	Cardiometabolic	COL1A1	P02452
COL24A1	0.0224558	0.00584008	0.0390362	0.550831	0.527984	0.573295	0.0262748	0.0121264	0.0409118	0.549726	0.527666	0.571972	OID31464	Oncology_II	COL24A1	Q17RW2
COL28A1	0.379553	0.322712	0.428664	0.636468	0.590422	0.692235	0.360143	0.307139	0.410017	0.645616	0.597642	0.702376	OID30969	Neurology_II	COL28A1	Q2UY09
COL2A1	0.307719	0.269063	0.345723	0.684288	0.658057	0.710725	0.304783	0.266824	0.339671	0.684788	0.66008	0.709477	OID30286	Cardiometabolic_II	COL2A1	P02458
COL3A1	0.0149729	0.0035523	0.0250248	0.241472	0.231043	0.252821	0.0204214	0.0102957	0.0301122	0.240794	0.230185	0.252115	OID30379	Cardiometabolic_II	COL3A1	P02461
COL4A1	0.0608442	0.0347364	0.0842416	0.434509	0.416056	0.455375	0.0807237	0.0593846	0.101611	0.430236	0.412011	0.450357	OID20208	Cardiometabolic	COL4A1	P02462
COL4A4	-0.00312383	-0.00916341	0.000187012	0.535478	0.507362	0.568355	-0.0026006	-0.00673453	-0.000565642	0.535581	0.507865	0.566018	OID31333	Oncology_II	COL4A4	P53420
COL5A1	0.078084	0.0526655	0.105198	0.392291	0.371268	0.412074	0.0944965	0.0717441	0.115693	0.389364	0.37009	0.409028	OID30587	Inflammation_II	COL5A1	P20908
COL6A3	0.0764209	0.0577872	0.0948262	0.403218	0.383078	0.424106	0.0779699	0.0588275	0.0976895	0.40232	0.383073	0.424309	OID20292	Cardiometabolic	COL6A3	P12111
COL9A1	0.0861296	0.0566364	0.117712	0.502709	0.478555	0.528728	0.0503943	0.0311238	0.0700442	0.51287	0.487228	0.53911	OID20550	Inflammation	COL9A1	P20849
COL9A2	-0.0064503	-0.0170975	-0.000725058	0.431544	0.382118	0.498878	-0.0036132	-0.0111089	0.000198835	0.430822	0.379892	0.496408	OID31255	Oncology_II	COL9A2	Q14055
COLEC12	0.166982	0.132423	0.199422	0.293582	0.280047	0.308446	0.189184	0.157787	0.219629	0.290098	0.275805	0.305157	OID20738	Inflammation	COLEC12	Q5KU26
COMMD1	0.0222397	0.00659772	0.0384815	0.64129	0.614572	0.669405	0.00885479	0.000880936	0.0173323	0.646116	0.621029	0.670982	OID30222	Cardiometabolic_II	COMMD1	Q8N668
COMMD9	0.00678147	0.00147737	0.01182	0.419545	0.385922	0.45824	0.00136022	-0.00259967	0.00464129	0.420013	0.387574	0.460688	OID31390	Oncology_II	COMMD9	Q9P000
COMP	0.140791	0.111509	0.171162	0.373044	0.354352	0.392654	0.140896	0.112388	0.169057	0.372653	0.354734	0.392554	OID20405	Cardiometabolic	COMP	P49747
COMT	0.136509	0.10842	0.164559	0.887394	0.855526	0.919124	0.1208	0.0958486	0.147448	0.8956	0.861522	0.929702	OID20086	Cardiometabolic	COMT	P21964
COPB2	0.00283644	-0.00244201	0.00774118	0.439186	0.403408	0.480793	-0.000357233	-0.00408469	0.00275536	0.438441	0.404727	0.48045	OID30173	Cardiometabolic_II	COPB2	P35606
COPE	-0.00508176	-0.0120769	0.00192597	0.472894	0.425837	0.522927	-0.00100555	-0.0060736	0.00206166	0.472605	0.423616	0.526929	OID20797	Neurology	COPE	O14579
COQ7	0.022452	0.00975095	0.0359196	0.445578	0.415469	0.481162	0.0222772	0.00909249	0.0368842	0.44593	0.411626	0.485119	OID30217	Cardiometabolic_II	COQ7	Q99807
CORO1A	0.0233502	0.00488821	0.0405242	0.997257	0.943881	1.05632	0.00661691	-0.000207245	0.0134092	1.0033	0.950188	1.06006	OID20286	Cardiometabolic	CORO1A	P31146
CORO6	0.00539815	-0.00471801	0.0157196	0.399499	0.367178	0.434799	0.00780838	-0.00141025	0.0167568	0.398382	0.365458	0.435574	OID30870	Neurology_II	CORO6	Q6QEF8
COX5B	0.0083374	0.000117041	0.015841	0.777141	0.741304	0.815354	0.0116409	0.00418086	0.0192094	0.775917	0.741575	0.812229	OID21297	Oncology	COX5B	P10606
COX6B1	0.0021582	-0.00255526	0.00621352	0.334049	0.31862	0.351016	-0.00105284	-0.00440965	0.00209857	0.334489	0.31922	0.350565	OID30317	Cardiometabolic_II	COX6B1	P14854
CPA1	0.0459481	0.0269811	0.0665677	0.661836	0.623456	0.705799	0.0556158	0.03325	0.0791348	0.65793	0.619714	0.700259	OID20280	Cardiometabolic	CPA1	P15085
CPA2	0.104242	0.0786196	0.130207	0.705103	0.673971	0.737521	0.108852	0.0842321	0.133513	0.703147	0.670673	0.733517	OID21060	Neurology	CPA2	P48052
CPA4	0.255337	0.217886	0.289344	0.379181	0.361363	0.398701	0.262612	0.228585	0.296567	0.377208	0.359369	0.397434	OID30606	Inflammation_II	CPA4	Q9UI42
CPB1	0.0444758	0.0200644	0.0675283	0.642286	0.607469	0.681267	0.0533772	0.0323241	0.0749776	0.63864	0.605185	0.67648	OID20289	Cardiometabolic	CPB1	P15086
CPB2	0.225142	0.19153	0.258498	0.202092	0.193457	0.211663	0.219054	0.187838	0.251059	0.202901	0.194297	0.212345	OID30734	Inflammation_II	CPB2	Q96IY4
CPE	0.0161034	0.00400185	0.0290162	0.415139	0.39177	0.438069	0.0106348	-0.000775673	0.0213736	0.417292	0.395172	0.439236	OID21392	Oncology	CPE	P16870
CPLX2	-0.00170592	-0.0110678	0.00780497	0.305215	0.280014	0.335836	-0.000384363	-0.00353451	0.0018124	0.304522	0.276351	0.337621	OID31186	Oncology_II	CPLX2	Q6PUV4
CPM	0.102202	0.0743846	0.127244	0.403651	0.388431	0.419663	0.109742	0.0862017	0.131626	0.402303	0.388004	0.416308	OID21054	Neurology	CPM	P14384
CPOX	0.0188365	0.00390415	0.0334473	0.278593	0.254093	0.307114	0.0229305	0.0100785	0.0355334	0.277149	0.252011	0.308281	OID30495	Inflammation_II	CPOX	P36551
CPPED1	0.308118	0.265414	0.349151	0.621269	0.588665	0.65338	0.298416	0.258309	0.336861	0.626552	0.596018	0.656048	OID21053	Neurology	CPPED1	Q9BRF8
CPQ	0.238056	0.205075	0.271148	0.315905	0.297826	0.33888	0.239767	0.208902	0.270573	0.316265	0.297106	0.338261	OID30406	Cardiometabolic_II	CPQ	Q9Y646
CPTP	-0.000900446	-0.0110694	0.00565286	0.405319	0.369012	0.444372	9.82298e-05	-0.00654647	0.00428003	0.405058	0.367687	0.44258	OID30106	Cardiometabolic_II	CPTP	Q5TA50
CPVL	0.272906	0.235262	0.311773	0.392489	0.376159	0.409762	0.262315	0.227853	0.295101	0.394997	0.376567	0.41294	OID21435	Oncology	CPVL	Q9H3G5
CPXM1	0.111993	0.0811398	0.142671	0.709734	0.685273	0.732782	0.124757	0.0969825	0.151826	0.70466	0.681436	0.730388	OID21479	Oncology	CPXM1	Q96SM3
CPXM2	0.192468	0.152168	0.229058	0.249233	0.234548	0.266373	0.199382	0.161766	0.234819	0.248816	0.234046	0.266086	OID30322	Cardiometabolic_II	CPXM2	Q8N436
CR1	0.164635	0.131915	0.19623	0.344261	0.330124	0.358756	0.172491	0.140676	0.204547	0.342835	0.328537	0.358004	OID30697	Inflammation_II	CR1	P17927
CR2	0.117831	0.0919459	0.14542	0.508899	0.486123	0.532248	0.153483	0.128098	0.178616	0.498272	0.476709	0.522047	OID20393	Cardiometabolic	CR2	P20023
CRACR2A	0.0532973	0.0325234	0.0756873	0.957161	0.907627	1.01425	0.0234813	0.014285	0.0331397	0.97105	0.9225	1.02493	OID21249	Oncology	CRACR2A	Q9BSW2
CRADD	0.017484	0.00160971	0.0350923	0.835096	0.808809	0.863173	0.00980993	0.000185735	0.018048	0.839215	0.809801	0.868562	OID20923	Neurology	CRADD	P78560
CREB3	-0.00144055	-0.0061336	0.00139016	0.54042	0.495143	0.595268	-0.00280218	-0.00969043	-1.09083e-05	0.539044	0.490003	0.592985	OID31188	Oncology_II	CREB3	O43889
CREBZF	-0.0012361	-0.00509982	0.001628	0.257322	0.240212	0.278278	-0.000631559	-0.00353388	0.0013447	0.258313	0.240973	0.280751	OID31206	Oncology_II	CREBZF	Q9NS37
CREG1	0.14577	0.115843	0.174309	0.413541	0.393469	0.434152	0.151945	0.122386	0.18043	0.412087	0.392329	0.431172	OID21515	Oncology	CREG1	O75629
CRELD1	0.311555	0.274501	0.345978	0.346031	0.332381	0.360438	0.325054	0.293534	0.359352	0.34308	0.329484	0.35663	OID30619	Inflammation_II	CRELD1	Q96HD1
CRELD2	0.12623	0.0962076	0.157558	0.549454	0.528576	0.573448	0.144959	0.116713	0.172912	0.544089	0.522184	0.568626	OID20751	Inflammation	CRELD2	Q6UXH1
CRH	0.138909	0.10468	0.171248	0.910245	0.873856	0.951639	0.161838	0.135066	0.188004	0.897243	0.863129	0.933638	OID21257	Oncology	CRH	P06850
CRHBP	0.196985	0.165187	0.228455	0.28886	0.278062	0.299874	0.203269	0.168023	0.236963	0.287904	0.276918	0.298452	OID20747	Inflammation	CRHBP	P24387
CRHR1	-0.00183487	-0.0064737	0.00126662	0.623858	0.582484	0.667914	-0.00173578	-0.00673439	0.000160138	0.622912	0.576356	0.668079	OID20055	Cardiometabolic	CRHR1	P34998
CRIM1	0.0727852	0.0476251	0.095956	0.21453	0.204906	0.225057	0.0851396	0.0612595	0.110802	0.213083	0.203541	0.223029	OID20701	Inflammation	CRIM1	Q9NZV1
CRIP2	0.115517	0.0864987	0.150677	0.425256	0.382382	0.492982	0.11819	0.0924627	0.147188	0.423542	0.382435	0.486252	OID20901	Neurology	CRIP2	P52943
CRISP2	0.540509	0.508524	0.570465	0.513246	0.495808	0.530738	0.538499	0.508129	0.568147	0.513471	0.495516	0.531548	OID21456	Oncology	CRISP2	P16562
CRISP3	0.330096	0.290383	0.365206	0.228506	0.218089	0.240066	0.346264	0.31269	0.380049	0.225936	0.216604	0.238116	OID30715	Inflammation_II	CRISP3	P54108
CRKL	0.0204021	0.0029285	0.038004	1.18258	1.14688	1.21998	0.00687479	-0.00112623	0.0148197	1.19051	1.15268	1.22903	OID20742	Inflammation	CRKL	P46109
CRLF1	0.0943731	0.0739659	0.117428	0.277229	0.267565	0.287543	0.0880682	0.0673531	0.107311	0.278137	0.267536	0.288486	OID20699	Inflammation	CRLF1	O75462
CRNN	0.292884	0.239647	0.344485	0.649723	0.616255	0.685673	0.304325	0.255467	0.353701	0.643908	0.611174	0.678659	OID21427	Oncology	CRNN	Q9UBG3
CRTAC1	0.412974	0.375098	0.449763	0.283407	0.270215	0.299306	0.402845	0.366818	0.436097	0.285851	0.272435	0.300879	OID20279	Cardiometabolic	CRTAC1	Q9NQ79
CRTAM	0.12167	0.0877602	0.152646	0.541029	0.520621	0.562089	0.120162	0.0919755	0.147308	0.541251	0.52059	0.56208	OID20914	Neurology	CRTAM	O95727
CRTAP	0.00735437	-0.000773556	0.0149937	0.504303	0.456511	0.552045	0.0085733	0.00153509	0.0153133	0.502655	0.454254	0.549433	OID30902	Neurology_II	CRTAP	O75718
CRX	-0.00480685	-0.0114051	-0.000638596	1.24928	1.14002	1.35987	-0.00210606	-0.00610239	-3.99549e-05	1.24807	1.1494	1.34782	OID20070	Cardiometabolic	CRX	O43186
CRYBB1	0.0513745	0.0308345	0.0721183	0.661111	0.636968	0.687049	0.0475054	0.0312006	0.0642215	0.662759	0.638075	0.688097	OID30319	Cardiometabolic_II	CRYBB1	P53674
CRYBB2	0.0414975	0.0229641	0.0604174	0.627669	0.550937	0.706683	0.0416273	0.022554	0.0616724	0.630685	0.550473	0.711758	OID31081	Neurology_II	CRYBB2	P43320
CRYGD	0.313204	0.275445	0.350589	0.825001	0.795693	0.853202	0.296152	0.263729	0.32772	0.834556	0.806174	0.862386	OID31144	Neurology_II	CRYGD	P07320
CRYM	0.0345252	0.0195568	0.0501804	0.788024	0.729118	0.851487	0.0423692	0.0271592	0.058125	0.78239	0.726758	0.841834	OID30815	Neurology_II	CRYM	Q14894
CRYZL1	0.0329545	0.0128107	0.0529364	0.934594	0.902495	0.966027	0.0257349	0.0135523	0.0379485	0.937467	0.909533	0.967291	OID30272	Cardiometabolic_II	CRYZL1	O95825
CSDE1	0.0103089	0.00183541	0.0185675	1.2397	1.15245	1.32855	0.00769122	-0.00116834	0.0156888	1.23695	1.15872	1.3193	OID30183	Cardiometabolic_II	CSDE1	O75534
CSF1	0.0577967	0.0420026	0.0743079	0.307018	0.294578	0.320419	0.057386	0.0403862	0.074892	0.307713	0.294181	0.320864	OID20719	Inflammation	CSF1	P09603
CSF1R	0.135469	0.091712	0.174428	0.412112	0.375097	0.46919	0.145344	0.106196	0.186162	0.40999	0.375483	0.45988	OID30681	Inflammation_II	CSF1R	P07333
CSF2	0.0458522	0.0324525	0.0594993	0.343135	0.316094	0.379938	0.0462722	0.0324513	0.0586275	0.343388	0.317457	0.379443	OID30072	Cardiometabolic_II	CSF2	P04141
CSF2RA	0.00438201	-0.00071294	0.00968892	0.67103	0.630148	0.717313	0.00314787	-0.00117877	0.00695019	0.670999	0.631497	0.716008	OID20915	Neurology	CSF2RA	P15509
CSF2RB	0.476513	0.433688	0.516305	0.322198	0.307091	0.338222	0.464218	0.425415	0.500798	0.325941	0.310674	0.34312	OID30553	Inflammation_II	CSF2RB	P32927
CSF3	0.0649661	0.0486304	0.0815435	0.520695	0.49665	0.54376	0.0575523	0.040617	0.0743518	0.523563	0.502218	0.546235	OID20491	Inflammation	CSF3	P09919
CSF3R	0.0640411	0.0385271	0.0902263	0.269621	0.257783	0.281763	0.0720729	0.0535884	0.0928436	0.268655	0.256235	0.281443	OID30527	Inflammation_II	CSF3R	Q99062
CSH1	-0.00188044	-0.00572282	0.000383749	0.28554	0.272112	0.299324	-0.00108824	-0.00385236	6.71797e-05	0.285203	0.272625	0.297453	OID30667	Inflammation_II	CSH1	P0DML2
CSNK1D	0.0161978	0.00853452	0.0232698	0.637466	0.595885	0.679225	0.0123554	0.00461623	0.0193694	0.637725	0.598096	0.679108	OID30492	Inflammation_II	CSNK1D	P48730
CSNK2A1	0.0280932	0.0110525	0.0454551	0.453514	0.435056	0.471298	0.0219199	0.0106133	0.0330664	0.455205	0.437337	0.472446	OID31053	Neurology_II	CSNK2A1	P68400
CSPG4	0.118315	0.0888487	0.147646	0.345423	0.332042	0.358988	0.124457	0.0973917	0.152032	0.344068	0.331042	0.356792	OID30397	Cardiometabolic_II	CSPG4	Q6UVK1
CSPG5	0.00288469	-0.00263869	0.00719143	0.507436	0.464613	0.556588	0.00265992	-0.00423237	0.00717671	0.508977	0.467339	0.553577	OID30843	Neurology_II	CSPG5	O95196
CSRP3	0.0340699	0.0168056	0.0529597	0.965629	0.892774	1.04122	0.0317946	0.0155389	0.046961	0.964551	0.897352	1.03765	OID30176	Cardiometabolic_II	CSRP3	P50461
CST1	0.219026	0.177686	0.261801	0.90073	0.85137	0.958294	0.222848	0.183755	0.262451	0.898729	0.851628	0.953283	OID30581	Inflammation_II	CST1	P01037
CST3	0.175507	0.143408	0.208983	0.315418	0.297803	0.335144	0.175386	0.146048	0.206757	0.315823	0.297721	0.335964	OID20400	Cardiometabolic	CST3	P01034
CST5	0.373389	0.333994	0.410062	0.486065	0.470117	0.502896	0.377576	0.346894	0.407785	0.484625	0.4691	0.501062	OID20995	Neurology	CST5	P28325
CST6	0.12815	0.0972098	0.156575	0.513284	0.49159	0.533652	0.140843	0.110711	0.171053	0.509046	0.488533	0.528464	OID20293	Cardiometabolic	CST6	Q15828
CST7	0.484472	0.400418	0.557434	0.750938	0.691278	0.818766	0.363534	0.319341	0.410003	0.832674	0.757877	0.902666	OID20704	Inflammation	CST7	O76096
CSTB	0.224291	0.187281	0.261177	0.456557	0.430336	0.487334	0.22323	0.192023	0.254222	0.456618	0.429496	0.485771	OID20294	Cardiometabolic	CSTB	P04080
CTAG1A_CTAG1B	-0.00305842	-0.00946358	7.75111e-05	0.484548	0.455415	0.511982	-0.00288704	-0.00982513	0.00032047	0.484919	0.45786	0.514804	OID31299	Oncology_II	CTAG1A;CTAG1B	P78358;P78358
CTBS	0.24352	0.205132	0.283133	0.244787	0.231789	0.258147	0.243986	0.208724	0.278151	0.244506	0.231015	0.259716	OID30710	Inflammation_II	CTBS	Q01459
CTF1	-0.00558105	-0.0200362	0.00778091	0.91175	0.871908	0.9514	0.00276249	-0.00125991	0.0062666	0.907545	0.870339	0.944618	OID20061	Cardiometabolic	CTF1	Q16619
CTHRC1	0.246965	0.211483	0.282182	0.288566	0.274021	0.305092	0.242458	0.206744	0.275561	0.289241	0.27479	0.304684	OID30393	Cardiometabolic_II	CTHRC1	Q96CG8
CTLA4	-0.000374773	-0.00366813	0.0016642	0.305746	0.280293	0.341433	0.000121271	-0.00345404	0.00260927	0.306187	0.281166	0.343517	OID30363	Cardiometabolic_II	CTLA4	P16410
CTNNA1	-0.0143437	-0.0261029	-0.00290632	0.329843	0.298934	0.365225	-0.00284614	-0.00917295	0.000508875	0.328385	0.299081	0.365436	OID30800	Neurology_II	CTNNA1	P35221
CTRB1	0.158246	0.124461	0.190576	0.555279	0.524075	0.589486	0.162727	0.127141	0.1938	0.552751	0.519731	0.591076	OID21150	Neurology	CTRB1	P17538
CTRC	0.174495	0.13743	0.208298	0.649132	0.614216	0.691818	0.167807	0.132718	0.202764	0.652013	0.613263	0.701658	OID20752	Inflammation	CTRC	Q99895
CTRL	0.11982	0.0879478	0.150154	0.65555	0.622191	0.691483	0.130507	0.100252	0.160026	0.651064	0.619162	0.68745	OID31157	Neurology_II	CTRL	P40313
CTSB	0.170886	0.136888	0.204901	0.543821	0.522947	0.566142	0.171242	0.142606	0.202491	0.544119	0.521836	0.566482	OID20276	Cardiometabolic	CTSB	P07858
CTSC	0.328671	0.29297	0.362828	0.390989	0.374299	0.408066	0.324974	0.291917	0.359472	0.391539	0.374629	0.408617	OID20679	Inflammation	CTSC	P53634
CTSD	0.103032	0.0727558	0.133778	0.465497	0.423618	0.511878	0.108293	0.0821013	0.136729	0.463292	0.423189	0.509211	OID20358	Cardiometabolic	CTSD	P07339
CTSE	0.105569	0.0831724	0.126393	0.510445	0.492089	0.528914	0.102825	0.079472	0.124209	0.511123	0.492418	0.530813	OID30628	Inflammation_II	CTSE	P14091
CTSF	0.110066	0.0786417	0.142753	0.433797	0.414633	0.455444	0.130806	0.100125	0.162108	0.428895	0.410278	0.448369	OID21500	Oncology	CTSF	Q9UBX1
CTSH	0.643963	0.611147	0.674863	0.489257	0.465176	0.514421	0.646134	0.61694	0.673414	0.48921	0.464431	0.513912	OID20113	Cardiometabolic	CTSH	P09668
CTSL	0.106017	0.0791068	0.13227	0.261121	0.249747	0.274555	0.110198	0.0839149	0.136369	0.260126	0.248509	0.273691	OID20228	Cardiometabolic	CTSL	P07711
CTSO	0.123404	0.0981158	0.147198	0.350946	0.333615	0.370933	0.122559	0.102348	0.143	0.351379	0.333034	0.370374	OID20660	Inflammation	CTSO	P43234
CTSS	0.212165	0.173087	0.249048	0.219301	0.209539	0.22959	0.220472	0.183	0.255045	0.218146	0.208829	0.227734	OID21056	Neurology	CTSS	P25774
CTSV	0.172679	0.136684	0.208165	0.438153	0.409904	0.470142	0.180773	0.150934	0.211572	0.435431	0.408084	0.466809	OID21405	Oncology	CTSV	O60911
CTSZ	0.16471	0.123715	0.201072	0.342539	0.327958	0.35787	0.18584	0.152821	0.223916	0.33817	0.322959	0.353909	OID20365	Cardiometabolic	CTSZ	Q9UBR2
CUZD1	0.0540683	0.0319661	0.0798283	0.404661	0.345339	0.467948	0.0506032	0.0315986	0.0698409	0.403952	0.348307	0.461639	OID30914	Neurology_II	CUZD1	Q86UP6
CWC15	0.0152825	0.00439559	0.025954	0.656931	0.597645	0.717079	0.00781138	0.000285833	0.0153577	0.658705	0.597386	0.720199	OID31479	Oncology_II	CWC15	Q9P013
CX3CL1	0.0693513	0.0434544	0.0973384	0.36303	0.348669	0.37791	0.0949736	0.0714342	0.117566	0.357663	0.341994	0.371161	OID20976	Neurology	CX3CL1	P78423
CXADR	0.0844546	0.0608141	0.110412	0.574814	0.548364	0.599334	0.0839906	0.0628215	0.10353	0.574439	0.547489	0.59972	OID20561	Inflammation	CXADR	P78310
CXCL1	0.212356	0.17123	0.252164	0.949123	0.885435	1.01522	0.21239	0.171914	0.251501	0.950974	0.886913	1.01612	OID20762	Inflammation	CXCL1	P09341
CXCL10	0.117175	0.0878481	0.148267	0.75073	0.704218	0.803563	0.124265	0.0937259	0.155406	0.747559	0.698312	0.800096	OID20697	Inflammation	CXCL10	P02778
CXCL11	0.0593755	0.0372046	0.0825473	0.850141	0.80115	0.900944	0.0623154	0.0395769	0.0833583	0.847438	0.800476	0.894135	OID21042	Neurology	CXCL11	O14625
CXCL12	0.00958075	-0.00826968	0.0282177	0.430854	0.40977	0.453071	0.0246403	0.00981653	0.0386732	0.426841	0.406717	0.447868	OID20464	Inflammation	CXCL12	P48061
CXCL13	0.0194573	0.00875761	0.0300813	0.67468	0.620824	0.733395	0.0248086	0.014687	0.0354235	0.674752	0.618358	0.739546	OID21024	Neurology	CXCL13	O43927
CXCL14	0.0675878	0.0393205	0.0986446	0.775874	0.66883	0.882628	0.0626042	0.037977	0.0926338	0.777368	0.68111	0.874732	OID20458	Inflammation	CXCL14	O95715
CXCL16	0.0950341	0.0614891	0.126223	0.257873	0.245796	0.272005	0.107429	0.0783138	0.134116	0.256052	0.243946	0.268423	OID20282	Cardiometabolic	CXCL16	Q9H2A7
CXCL17	0.161452	0.119549	0.202836	0.576233	0.534406	0.623941	0.157204	0.116353	0.193556	0.5775	0.53844	0.621913	OID20622	Inflammation	CXCL17	Q6UXB2
CXCL3	0.0125596	0.00429957	0.0204515	1.04991	1.0141	1.08664	0.00951188	0.00222937	0.0166579	1.05072	1.01386	1.08937	OID20788	Inflammation	CXCL3	P19876
CXCL5	0.156484	0.126162	0.185627	1.18765	1.14761	1.22893	0.154589	0.1296	0.182661	1.18678	1.1466	1.22706	OID20207	Cardiometabolic	CXCL5	P42830
CXCL6	0.161889	0.132272	0.192453	0.784404	0.756529	0.81394	0.160859	0.129652	0.188406	0.78531	0.754985	0.816203	OID20613	Inflammation	CXCL6	P80162
CXCL8	0.0552514	0.032645	0.078265	0.820369	0.740707	0.901964	0.0449629	0.0286799	0.0623495	0.824973	0.750243	0.904753	OID20153;OID20631;OID20997;OID21430	Cardiometabolic;Inflammation;Neurology;Oncology	CXCL8;CXCL8;CXCL8;CXCL8	P10145;P10145;P10145;P10145
CXCL9	0.145325	0.115617	0.176377	0.733407	0.69221	0.778237	0.150472	0.121719	0.181065	0.729887	0.686698	0.775972	OID20675	Inflammation	CXCL9	Q07325
CYB5A	-0.00142637	-0.00466727	0.000498803	0.722135	0.651878	0.79881	-0.00121461	-0.00472389	0.000239847	0.720821	0.64865	0.800829	OID31171	Oncology_II	CYB5A	P00167
CYB5R2	0.0589523	0.0361456	0.0805208	0.566071	0.531587	0.602343	0.0547575	0.0359796	0.0735254	0.567077	0.533132	0.607651	OID31512	Oncology_II	CYB5R2	Q6BCY4
CYP24A1	1.50796e-05	-0.00463734	0.00294925	0.874841	0.790424	0.957386	-0.00318734	-0.0104278	0.000412704	0.872619	0.796233	0.951807	OID30091	Cardiometabolic_II	CYP24A1	Q07973
CYTH3	0.00168276	-0.00299321	0.00607574	0.718819	0.651899	0.805431	0.000548046	-0.00437391	0.00383335	0.71971	0.657571	0.797262	OID31208	Oncology_II	CYTH3	O43739
CYTL1	0.291331	0.257344	0.327017	0.219975	0.211421	0.229529	0.304649	0.267653	0.339872	0.21795	0.20866	0.22739	OID30374	Cardiometabolic_II	CYTL1	Q9NRR1
DAAM1	0.019499	0.00286629	0.0353476	0.831333	0.804438	0.856867	0.0166915	0.0076559	0.0256522	0.832606	0.805643	0.861231	OID30664	Inflammation_II	DAAM1	Q9Y4D1
DAB2	0.0207857	0.00558853	0.0350417	1.23715	1.19968	1.27672	0.0118562	0.00446544	0.0194586	1.24194	1.20556	1.28073	OID21428	Oncology	DAB2	P98082
DAG1	0.0235476	0.00841231	0.0387991	0.535304	0.516952	0.553901	0.0190314	0.00822045	0.0306022	0.537034	0.518835	0.556563	OID20774	Inflammation	DAG1	Q14118
DAND5	-0.00372341	-0.010363	0.000748617	0.55875	0.498606	0.647806	-0.00174566	-0.00684353	0.000141071	0.559359	0.497015	0.644095	OID30420	Inflammation_II	DAND5	Q8N907
DAPK2	0.0363246	0.0198445	0.0548222	0.610258	0.558196	0.663635	0.0264404	0.0102302	0.043175	0.612589	0.562915	0.672384	OID30505	Inflammation_II	DAPK2	Q9UIK4
DAPP1	0.00712589	-0.000384046	0.0139632	1.33341	1.27901	1.39123	0.00466645	-0.00164939	0.0108127	1.33513	1.28274	1.39078	OID20524	Inflammation	DAPP1	Q9UN19
DARS1	0.0227289	0.00894309	0.0348195	0.791516	0.765712	0.81694	0.00802115	-0.000796182	0.0175517	0.797321	0.772275	0.824531	OID20903	Neurology	DARS1	P14868
DBH	0.652824	0.60968	0.693336	0.664035	0.626212	0.701209	0.580506	0.550872	0.608039	0.731281	0.691341	0.774885	OID30703	Inflammation_II	DBH	P09172
DBI	0.0415713	0.0237737	0.0599596	0.855325	0.824806	0.887377	0.0389756	0.020728	0.0587364	0.856126	0.82643	0.888216	OID21143	Neurology	DBI	P07108
DBN1	0.0192655	0.00837224	0.0297604	0.527778	0.499482	0.559026	0.000845714	-0.0043057	0.0058929	0.532565	0.503883	0.563833	OID30549	Inflammation_II	DBN1	Q16643
DBNL	0.0202291	0.00368126	0.0358267	1.03921	1.00547	1.07259	0.00991398	0.00130886	0.0195142	1.0448	1.01119	1.07778	OID20681	Inflammation	DBNL	Q9UJU6
DCBLD2	0.174763	0.141844	0.205869	0.365255	0.350588	0.381002	0.17941	0.149334	0.209324	0.364664	0.348919	0.381669	OID21474	Oncology	DCBLD2	Q96PD2
DCC	0.0060895	-0.0110777	0.0290497	0.261686	0.20429	0.334589	0.0108991	-0.00621749	0.0343813	0.260086	0.204041	0.333839	OID30953	Neurology_II	DCC	P43146
DCDC2C	-0.000558976	-0.00383809	0.00194072	0.636123	0.576804	0.711232	9.40457e-05	-0.0037422	0.00305181	0.634625	0.578836	0.699479	OID31235	Oncology_II	DCDC2C	A8MYV0
DCLRE1C	-6.93294e-05	-0.00353287	0.00209192	0.324592	0.291978	0.369682	-0.00104519	-0.00597199	0.00188152	0.324641	0.292359	0.374685	OID31240	Oncology_II	DCLRE1C	Q96SD1
DCN	0.144482	0.118933	0.170507	0.238437	0.227192	0.250801	0.153268	0.125161	0.179511	0.237074	0.225132	0.25052	OID20106	Cardiometabolic	DCN	P07585
DCTD	0.0111883	0.00294589	0.0198356	0.953795	0.922567	0.985839	0.00395704	-0.00325844	0.0114379	0.956677	0.923816	0.990359	OID30657	Inflammation_II	DCTD	P32321
DCTN1	0.0373722	0.0215446	0.0531527	0.726185	0.700837	0.750796	0.0103101	0.0019128	0.0190672	0.735767	0.710986	0.761649	OID21399	Oncology	DCTN1	Q14203
DCTN2	0.0150034	0.00471926	0.026008	0.9851	0.944589	1.02768	0.00220807	-0.00249517	0.00537982	0.992512	0.949902	1.03324	OID21334	Oncology	DCTN2	Q13561
DCTN6	0.0083451	0.00256912	0.0132528	0.796502	0.740504	0.858782	-0.00283769	-0.00818934	0.00108332	0.801697	0.745405	0.862279	OID20879	Neurology	DCTN6	O00399
DCTPP1	0.0685213	0.0432091	0.0920269	0.338949	0.323481	0.353787	0.0682874	0.046201	0.0889165	0.339048	0.323255	0.357176	OID20148	Cardiometabolic	DCTPP1	Q9H773
DCUN1D1	0.00254267	-0.00112112	0.00595208	0.75035	0.696671	0.80812	0.00193607	-0.00289065	0.00613946	0.751091	0.701329	0.803832	OID30830	Neurology_II	DCUN1D1	Q96GG9
DCUN1D2	-0.0032108	-0.0122627	0.00548584	0.781455	0.725493	0.841369	-0.000897897	-0.00550389	0.0017527	0.780694	0.729444	0.838306	OID31231	Oncology_II	DCUN1D2	Q6PH85
DCXR	0.132043	0.103062	0.160472	0.598127	0.573756	0.623192	0.12056	0.0938564	0.146209	0.602602	0.578391	0.628552	OID21480	Oncology	DCXR	Q7Z4W1
DDA1	-0.000568546	-0.004027	0.0022489	0.403607	0.362656	0.448946	-0.00104007	-0.00381044	0.000119522	0.404377	0.362022	0.451243	OID30126	Cardiometabolic_II	DDA1	Q9BW61
DDAH1	0.0417988	0.0206328	0.0629929	0.492778	0.468183	0.520148	0.0410518	0.0267624	0.0555489	0.492702	0.468392	0.518007	OID21299	Oncology	DDAH1	O94760
DDC	0.0529684	0.0135461	0.0865184	0.533456	0.505196	0.5635	0.0635081	0.0392378	0.0865071	0.530583	0.503459	0.561652	OID20215	Cardiometabolic	DDC	P20711
DDHD2	0.0387519	0.0211848	0.0555449	0.691888	0.670131	0.714571	0.00891997	-0.000720891	0.018316	0.702182	0.679323	0.726345	OID31043	Neurology_II	DDHD2	O94830
DDI2	0.102871	0.0753371	0.129623	0.766116	0.732473	0.798676	0.026453	0.0131172	0.040639	0.797866	0.766415	0.828655	OID30602	Inflammation_II	DDI2	Q5TDH0
DDR1	0.16344	0.127283	0.196746	0.240458	0.225263	0.256959	0.169181	0.137981	0.200437	0.239349	0.225102	0.25537	OID21009	Neurology	DDR1	Q08345
DDT	0.0677239	0.0443377	0.0906033	0.427429	0.402326	0.45326	0.0362224	0.0177468	0.0550369	0.435481	0.411514	0.460611	OID30372	Cardiometabolic_II	DDT	P30046
DDX1	0.000804971	-0.0053929	0.00702519	0.508739	0.462324	0.559697	0.00204898	-0.00227523	0.00586574	0.50998	0.462382	0.559745	OID31518	Oncology_II	DDX1	Q92499
DDX25	-0.00491091	-0.0157855	0.00497203	0.350661	0.312818	0.399402	-0.00131079	-0.00599548	0.00180078	0.351182	0.314661	0.394971	OID30892	Neurology_II	DDX25	Q9UHL0
DDX39A	-8.40644e-05	-0.00315874	0.00191316	0.244694	0.220835	0.270264	-0.00103962	-0.00383636	0.000776044	0.244619	0.221456	0.271624	OID30494	Inflammation_II	DDX39A	O00148
DDX4	-0.00134004	-0.00658136	0.00248816	0.525574	0.486762	0.568716	-0.00164198	-0.00489626	-0.000243041	0.526038	0.48636	0.567883	OID30431	Inflammation_II	DDX4	Q9NQI0
DDX53	-0.0101181	-0.0164548	-0.0041062	0.340328	0.327145	0.354727	-0.000702567	-0.00388239	0.00117265	0.338486	0.324137	0.352545	OID30944	Neurology_II	DDX53	Q86TM3
DDX58	0.0365207	0.0142683	0.061171	0.664793	0.606877	0.732074	0.0386357	0.0202466	0.0557038	0.66396	0.606635	0.730437	OID21226	Oncology	DDX58	O95786
DECR1	0.00567889	-0.00762681	0.0180514	1.06552	1.02855	1.10376	0.0103197	0.003734	0.0166382	1.06337	1.02927	1.09925	OID20579	Inflammation	DECR1	Q16698
DEFA1_DEFA1B	0.0608683	0.0355282	0.0842508	0.605559	0.555141	0.66206	0.0812848	0.0607348	0.103195	0.599837	0.54615	0.655786	OID20344	Cardiometabolic	DEFA1;DEFA1B	P59665;P59665
DEFB103A_DEFB103B	-0.00222223	-0.00676536	0.000826193	0.430044	0.380507	0.489962	0.000314841	-0.00259562	0.00170107	0.430543	0.380115	0.492366	OID30534	Inflammation_II	DEFB103B;DEFB103A	P81534;P81534
DEFB104A_DEFB104B	0.0690042	0.040985	0.0999946	0.575993	0.514349	0.64956	0.0728412	0.0430112	0.102587	0.576884	0.517553	0.657805	OID30849	Neurology_II	DEFB104B;DEFB104A	Q8WTQ1;Q8WTQ1
DEFB116	-0.00176956	-0.00478918	0.000714701	0.799385	0.727856	0.870065	-0.00112266	-0.0038197	0.00045256	0.799076	0.723995	0.870083	OID30823	Neurology_II	DEFB116	Q30KQ4
DEFB118	-0.000220357	-0.00322785	0.00213865	0.559256	0.489782	0.636624	-0.000967353	-0.00349978	0.000516115	0.559013	0.492408	0.632141	OID30858	Neurology_II	DEFB118	Q96PH6
DEFB4A_DEFB4B	0.109826	0.0808269	0.137153	1.63586	1.58243	1.69434	0.117537	0.089867	0.144095	1.62844	1.57543	1.68021	OID21373	Oncology	DEFB4A;DEFB4B	O15263;O15263
DENND2B	-0.00501202	-0.0122552	-0.000252481	0.463578	0.416319	0.510097	-0.00212436	-0.00797163	0.00075034	0.459941	0.412211	0.516426	OID30050	Cardiometabolic_II	DENND2B	P78524
DENR	0.0136266	0.00522416	0.0213221	0.583947	0.549719	0.622713	0.000208815	-0.00364897	0.00263761	0.589142	0.550615	0.629137	OID30493	Inflammation_II	DENR	O43583
DFFA	0.0218399	0.00582126	0.0385444	0.762591	0.729971	0.79564	0.0077858	6.61919e-05	0.0146188	0.769285	0.739173	0.802047	OID20620	Inflammation	DFFA	O00273
DGCR6	0.00121385	-0.00536327	0.00664185	0.451585	0.412949	0.495733	0.00122019	-0.00128717	0.00321345	0.452164	0.410909	0.496148	OID30859	Neurology_II	DGCR6	Q14129
DGKA	0.0173915	0.00460309	0.0290083	0.575988	0.551973	0.603088	0.00193322	-0.00502286	0.00827668	0.580152	0.555391	0.605691	OID30546	Inflammation_II	DGKA	P23743
DGKZ	0.00253458	-0.004577	0.00768996	0.388998	0.363663	0.416549	-0.00010848	-0.00366101	0.00225542	0.389594	0.366375	0.413663	OID20466	Inflammation	DGKZ	Q13574
DHODH	-3.6091e-05	-0.0061123	0.00457211	0.48323	0.434089	0.537477	-0.000828097	-0.00439146	0.000577379	0.485366	0.438046	0.535664	OID30137	Cardiometabolic_II	DHODH	Q02127
DHPS	0.00371059	-0.00221171	0.00879211	0.431207	0.392701	0.474843	0.00263003	-0.00310469	0.00742649	0.431327	0.39183	0.471465	OID31357	Oncology_II	DHPS	P49366
DHRS4L2	0.0325533	0.0169155	0.0475973	0.492268	0.455208	0.537002	0.0335936	0.0201715	0.0466852	0.491905	0.455933	0.53465	OID31072	Neurology_II	DHRS4L2	Q6PKH6
DIABLO	-0.00877368	-0.0293359	0.0117319	1.21885	1.17623	1.26182	0.00684009	-0.000640597	0.0139711	1.21034	1.17135	1.2501	OID20184	Cardiometabolic	DIABLO	Q9NR28
DIPK1C	-0.000703705	-0.00406704	0.0022106	0.458551	0.404343	0.519861	-0.000442521	-0.00300145	0.00066348	0.458841	0.409526	0.520685	OID30932	Neurology_II	DIPK1C	Q0P6D2
DIPK2B	0.105577	0.0712227	0.14109	0.267493	0.248828	0.290921	0.102964	0.0695106	0.137372	0.268488	0.249177	0.29258	OID30582	Inflammation_II	DIPK2B	Q9H7Y0
DKK1	0.0698315	0.0472293	0.0932114	0.629059	0.607331	0.651443	0.0739333	0.0519233	0.0952739	0.627665	0.603092	0.651485	OID21066	Neurology	DKK1	O94907
DKK3	0.197397	0.167659	0.228689	0.304893	0.294179	0.315183	0.216016	0.184514	0.247249	0.301515	0.29103	0.312816	OID20264	Cardiometabolic	DKK3	Q9UBP4
DKK4	0.0868657	0.0612416	0.112828	0.48644	0.463337	0.51198	0.0977994	0.0746799	0.118843	0.484339	0.459838	0.509322	OID20934	Neurology	DKK4	Q9UBT3
DKKL1	0.870796	0.856256	0.884423	0.338947	0.326066	0.3521	0.801512	0.784561	0.81718	0.421186	0.405142	0.437973	OID21313	Oncology	DKKL1	Q9UK85
DLG4	0.0152271	0.00217636	0.0282833	0.728368	0.695361	0.762858	0.00444942	-0.00168751	0.0102425	0.732405	0.700159	0.768258	OID31071	Neurology_II	DLG4	P78352
DLGAP5	0.000183742	-0.00290136	0.00285673	0.545514	0.478848	0.618347	-0.000614794	-0.0030338	0.00027329	0.543975	0.47633	0.615641	OID30976	Neurology_II	DLGAP5	Q15398
DLK1	0.177357	0.146648	0.208669	0.590586	0.570634	0.611277	0.178525	0.1505	0.2062	0.59005	0.568732	0.611454	OID20295	Cardiometabolic	DLK1	P80370
DLL1	0.0809827	0.0589105	0.101162	0.329272	0.315162	0.345364	0.0940972	0.070777	0.116359	0.326723	0.312154	0.340452	OID21525	Oncology	DLL1	O00548
DLL4	0.00230851	-0.00115226	0.00541559	0.870618	0.738248	1.01349	0.000549071	-0.00336871	0.00376817	0.873415	0.742265	1.02522	OID30255	Cardiometabolic_II	DLL4	Q9NR61
DMD	0.0174022	0.00658888	0.0276222	0.523183	0.477373	0.582531	0.013421	0.00625461	0.0204052	0.524557	0.47611	0.582196	OID30223	Cardiometabolic_II	DMD	P11532
DMP1	0.0705732	0.0457455	0.093672	0.612028	0.577164	0.646912	0.0732747	0.0508785	0.094481	0.611364	0.575639	0.64572	OID30213	Cardiometabolic_II	DMP1	Q13316
DNAJA1	-0.0030262	-0.00609674	-0.000500961	0.453326	0.415887	0.49772	-0.000487001	-0.00306903	0.000383735	0.452602	0.413907	0.494535	OID31204	Oncology_II	DNAJA1	P31689
DNAJA2	0.0194674	0.00297973	0.0354447	0.923022	0.893121	0.953034	0.0113605	0.00390102	0.0187397	0.926788	0.899356	0.956489	OID20627	Inflammation	DNAJA2	O60884
DNAJA4	0.108688	0.08341	0.132807	0.715708	0.684185	0.747522	0.0269333	0.0164194	0.0371304	0.746809	0.716933	0.778794	OID31130	Neurology_II	DNAJA4	Q8WW22
DNAJB1	0.0467452	0.0272147	0.0649567	0.944199	0.915471	0.974868	0.0340089	0.0196435	0.0483831	0.9505	0.920976	0.979922	OID21363	Oncology	DNAJB1	P25685
DNAJB14	0.00762777	-0.00522209	0.0209186	0.668691	0.639932	0.699544	0.0063716	-0.00147053	0.0138952	0.669189	0.640108	0.699111	OID31434	Oncology_II	DNAJB14	Q8TBM8
DNAJB2	0.0595527	0.0377064	0.0816327	0.552576	0.524832	0.581526	0.0116296	-0.000934673	0.0241793	0.566308	0.539174	0.593735	OID30661	Inflammation_II	DNAJB2	P25686
DNAJB6	0.0205558	-0.00026081	0.0423817	0.854646	0.825441	0.884665	0.0167193	0.00613243	0.0273897	0.857048	0.828675	0.885879	OID30613	Inflammation_II	DNAJB6	O75190
DNAJB8	-0.00140071	-0.00809572	0.00483026	0.639113	0.592564	0.686532	-0.0020833	-0.0057291	0.00134729	0.639623	0.590201	0.684254	OID20093	Cardiometabolic	DNAJB8	Q8NHS0
DNAJC21	0.0173796	0.00611236	0.0294159	0.407756	0.38211	0.432856	0.00555618	0.000594913	0.0101809	0.411038	0.388237	0.435891	OID31104	Neurology_II	DNAJC21	Q5F1R6
DNAJC6	0.0457408	0.0267331	0.0628609	0.841331	0.810693	0.872609	0.0303925	0.0172721	0.0434895	0.84776	0.815178	0.881957	OID30247	Cardiometabolic_II	DNAJC6	O75061
DNAJC9	0.0534254	0.0343587	0.0702001	0.777512	0.75104	0.804407	0.0170016	0.00666724	0.027545	0.790999	0.762477	0.818148	OID31472	Oncology_II	DNAJC9	Q8WXX5
DNER	0.110178	0.0825895	0.136306	0.281108	0.269105	0.294182	0.107321	0.0844025	0.129508	0.281644	0.26977	0.293777	OID20712	Inflammation	DNER	Q8NFT8
DNLZ	-0.000271653	-0.00610455	0.00406776	0.903595	0.835266	0.973257	0.00298803	-0.000630499	0.00616483	0.902416	0.834686	0.970313	OID30822	Neurology_II	DNLZ	Q5SXM8
DNM1	0.039063	0.0162998	0.0603984	1.13828	1.09866	1.17883	0.041657	0.022926	0.0603456	1.13735	1.0957	1.17892	OID31458	Oncology_II	DNM1	Q05193
DNM3	0.0390282	0.0179485	0.0597801	0.549555	0.515615	0.583435	0.0398265	0.0212057	0.0591562	0.550546	0.519276	0.582893	OID31000	Neurology_II	DNM3	Q9UQ16
DNMBP	0.0417019	0.0235352	0.0590556	0.707725	0.67169	0.746156	0.0143231	0.00594456	0.0217643	0.718025	0.681162	0.7581	OID20956	Neurology	DNMBP	Q6XZF7
DNPEP	0.0298359	0.0174193	0.042342	0.57691	0.544922	0.610814	0.0158866	0.00410612	0.0274018	0.581489	0.550292	0.614422	OID31118	Neurology_II	DNPEP	Q9ULA0
DNPH1	0.0878414	0.0628439	0.111757	0.552586	0.531468	0.576297	0.0412638	0.0221726	0.061277	0.565853	0.545666	0.586275	OID20744	Inflammation	DNPH1	O43598
DOC2B	-0.000570812	-0.00417251	0.00160921	0.341272	0.311552	0.373588	0.000994458	-0.00162147	0.00263814	0.341631	0.311285	0.373251	OID30927	Neurology_II	DOC2B	Q14184
DOCK9	0.015599	0.00770647	0.0229497	1.16859	1.0904	1.24528	0.0172864	0.00919647	0.0244968	1.16938	1.09847	1.24211	OID30836	Neurology_II	DOCK9	Q9BZ29
DOK1	0.0248398	0.0115863	0.0383261	1.38504	1.33957	1.42943	0.00483922	-0.000886761	0.0103018	1.39881	1.3551	1.44775	OID31111	Neurology_II	DOK1	Q99704
DOK2	0.020072	0.00242689	0.0377453	1.35763	1.31371	1.39732	0.0128311	0.0027591	0.0232002	1.36194	1.31739	1.40735	OID20138	Cardiometabolic	DOK2	O60496
DPEP1	0.49406	0.453669	0.531346	0.387722	0.371962	0.405478	0.475797	0.440716	0.508868	0.393987	0.377477	0.411152	OID20897	Neurology	DPEP1	P16444
DPEP2	0.0838085	0.0472111	0.120834	0.270417	0.25942	0.281904	0.0647611	0.0413775	0.0871224	0.273411	0.262783	0.284977	OID21305	Oncology	DPEP2	Q9H4A9
DPP10	0.0743638	0.0452727	0.102709	0.399509	0.3682	0.436366	0.0818301	0.0538937	0.111681	0.398094	0.367363	0.440054	OID20527	Inflammation	DPP10	Q8N608
DPP4	0.107257	0.0742583	0.139951	0.313062	0.296984	0.332225	0.0607895	0.0456116	0.0759995	0.32098	0.304108	0.340146	OID20406	Cardiometabolic	DPP4	P27487
DPP6	0.122024	0.093675	0.150172	0.373056	0.358151	0.387259	0.127159	0.100845	0.154806	0.372078	0.357786	0.387616	OID21354	Oncology	DPP6	P42658
DPP7	0.21933	0.180545	0.257961	0.574118	0.546496	0.601445	0.235812	0.201392	0.270554	0.567902	0.543241	0.593692	OID20142	Cardiometabolic	DPP7	Q9UHL4
DPT	0.254829	0.219762	0.288556	0.301257	0.2863	0.318821	0.235515	0.204694	0.266848	0.304763	0.289233	0.322188	OID20278	Cardiometabolic	DPT	Q07507
DPY30	0.0233498	0.00935324	0.0377083	0.692633	0.65628	0.729955	0.0189461	0.0088645	0.0295434	0.693607	0.659598	0.732856	OID21410	Oncology	DPY30	Q9C005
DRAXIN	0.17345	0.137332	0.208449	0.421846	0.40668	0.437763	0.184889	0.15395	0.216414	0.419412	0.404131	0.435439	OID20917	Neurology	DRAXIN	Q8NBI3
DRG2	0.0302601	0.0161972	0.0451906	0.624428	0.600054	0.648627	0.0121287	0.00369789	0.0204633	0.629517	0.606004	0.656094	OID21335	Oncology	DRG2	P55039
DSC2	0.0896974	0.0628732	0.116021	0.365698	0.351343	0.379044	0.100926	0.0790341	0.123366	0.362975	0.348909	0.377508	OID21079	Neurology	DSC2	Q02487
DSCAM	0.145974	0.118393	0.171401	0.3524	0.339959	0.364961	0.144889	0.120262	0.168471	0.352457	0.338933	0.366073	OID30993	Neurology_II	DSCAM	O60469
DSG2	0.137233	0.10668	0.166661	0.281012	0.271341	0.291864	0.136526	0.1069	0.167055	0.281237	0.270862	0.290968	OID21113	Neurology	DSG2	Q14126
DSG3	0.187674	0.156534	0.217146	0.36968	0.354834	0.386088	0.188998	0.158958	0.220494	0.369367	0.353339	0.386457	OID21460	Oncology	DSG3	P32926
DSG4	0.11135	0.0869988	0.135318	0.523636	0.501839	0.545914	0.124589	0.100227	0.147528	0.520053	0.497936	0.542628	OID21325	Oncology	DSG4	Q86SJ6
DTD1	0.0188589	-7.28517e-05	0.0375824	0.885056	0.855708	0.915854	0.0204373	0.00619554	0.0337658	0.88351	0.853096	0.914019	OID30580	Inflammation_II	DTD1	Q8TEA8
DTNB	0.0899432	0.0575378	0.120159	0.453238	0.431669	0.47742	0.0889619	0.0609116	0.117385	0.452843	0.428698	0.476546	OID31395	Oncology_II	DTNB	O60941
DTX2	-0.000267613	-0.00719409	0.00616417	0.640204	0.592436	0.687585	0.00290091	-0.004017	0.0101028	0.638939	0.596107	0.689108	OID30882	Neurology_II	DTX2	Q86UW9
DTX3	0.154275	0.122782	0.185391	0.266734	0.250106	0.283689	0.149366	0.114685	0.18211	0.2679	0.250794	0.287563	OID21349	Oncology	DTX3	Q8N9I9
DTYMK	0.0280156	0.00800538	0.0485682	0.713353	0.686929	0.739462	0.0176569	0.00611026	0.028911	0.71684	0.691595	0.743519	OID30308	Cardiometabolic_II	DTYMK	P23919
DUOX2	-0.0100867	-0.0205384	-0.00177594	0.731171	0.679599	0.783676	-0.00136835	-0.00517061	0.000107377	0.726126	0.680678	0.776734	OID20059	Cardiometabolic	DUOX2	Q9NRD8
DUSP13	0.0488674	0.0304962	0.0666357	0.414285	0.397775	0.431056	0.0603436	0.0423137	0.077827	0.411506	0.395213	0.428136	OID31394	Oncology_II	DUSP13	Q6B8I1
DUSP29	0.0201041	0.00761076	0.0315351	0.662382	0.608763	0.726069	0.0194973	0.00834106	0.0310788	0.662526	0.603625	0.726102	OID30935	Neurology_II	DUSP29	Q68J44
DUSP3	0.00176686	-0.00482571	0.00839337	0.986475	0.897478	1.08271	0.00248716	-0.00182447	0.00635313	0.984451	0.898667	1.06829	OID20827	Neurology	DUSP3	P51452
DUT	0.011787	-0.00639671	0.0302276	1.04907	1.01929	1.08296	0.0167964	0.00581512	0.0269347	1.04591	1.01063	1.0782	OID31457	Oncology_II	DUT	P33316
DXO	0.0746807	0.0478336	0.101249	0.459627	0.439638	0.480397	0.0640452	0.0373218	0.0889592	0.462349	0.442635	0.482862	OID31080	Neurology_II	DXO	O77932
DYNC1H1	0.0147592	0.00237912	0.0268042	0.432878	0.397988	0.471958	0.0162369	0.00295554	0.0291367	0.433339	0.396519	0.469663	OID31341	Oncology_II	DYNC1H1	Q14204
DYNLT1	0.336021	0.291775	0.382232	0.686502	0.644647	0.727053	0.329414	0.285498	0.369387	0.689226	0.650196	0.731857	OID30925	Neurology_II	DYNLT1	P63172
DYNLT3	0.0459766	0.0282105	0.0626614	0.438079	0.419057	0.456922	0.0376536	0.0193105	0.0554609	0.440768	0.421803	0.459921	OID31415	Oncology_II	DYNLT3	P51808
EBAG9	0.0108427	-0.00742639	0.0283199	1.05341	1.01843	1.08613	0.0106445	0.00211574	0.0197193	1.0541	1.02189	1.09049	OID20918	Neurology	EBAG9	O00559
EBI3_IL27	0.219354	0.18264	0.252451	0.309518	0.29647	0.325197	0.231117	0.198718	0.260662	0.307251	0.294028	0.322604	OID21389	Oncology	EBI3;IL27	Q14213;Q8NEV9
ECE1	0.0345936	0.0146409	0.0570164	0.392885	0.357748	0.439921	0.0483983	0.0278295	0.0695796	0.390158	0.356813	0.43548	OID20891	Neurology	ECE1	P42892
ECHDC3	0.137097	0.108657	0.163926	0.744868	0.697024	0.796861	0.137868	0.109538	0.167261	0.744395	0.691445	0.797655	OID30293	Cardiometabolic_II	ECHDC3	Q96DC8
ECHS1	0.0154944	-0.00313234	0.034974	0.997318	0.959234	1.03936	0.0233239	0.00938696	0.0368833	0.99285	0.955052	1.03387	OID30239	Cardiometabolic_II	ECHS1	P30084
ECI2	0.030113	0.0136371	0.0474405	0.595941	0.562399	0.632384	0.0259151	0.00917584	0.0426275	0.595751	0.56205	0.631608	OID30142	Cardiometabolic_II	ECI2	O75521
ECM1	0.167009	0.128958	0.205035	0.333932	0.308564	0.360402	0.172679	0.135632	0.210596	0.333329	0.308998	0.360298	OID30736	Inflammation_II	ECM1	Q16610
ECSCR	-0.000876892	-0.00433085	0.00127291	0.520518	0.454872	0.595009	-0.00109318	-0.00422166	0.000860992	0.518103	0.452505	0.58873	OID30831	Neurology_II	ECSCR	Q19T08
EDA2R	0.374828	0.340058	0.409231	0.405295	0.383015	0.429954	0.371817	0.33736	0.405986	0.406163	0.383323	0.429968	OID21451	Oncology	EDA2R	Q9HAV5
EDAR	0.0839234	0.0492294	0.118001	0.955939	0.918532	0.992456	0.108258	0.0810691	0.133661	0.941592	0.907904	0.974601	OID20525	Inflammation	EDAR	Q9UNE0
EDDM3B	0.629466	0.592201	0.664172	0.540568	0.505786	0.577089	0.627097	0.59145	0.660332	0.541576	0.508119	0.576198	OID31365	Oncology_II	EDDM3B	P56851
EDEM2	-0.00200859	-0.00587747	0.000747074	0.369824	0.330795	0.413591	-0.000238749	-0.00254619	0.00092697	0.369443	0.330079	0.413052	OID30136	Cardiometabolic_II	EDEM2	Q9BV94
EDF1	-0.00145308	-0.00697666	0.00389851	0.747918	0.678466	0.826141	0.000501621	-0.00222682	0.00251389	0.745095	0.676521	0.816049	OID31010	Neurology_II	EDF1	O60869
EDIL3	0.0444872	0.0251466	0.0634075	0.416995	0.395928	0.439058	0.041043	0.0227773	0.059818	0.417224	0.397519	0.438759	OID20081	Cardiometabolic	EDIL3	O43854
EDN1	0.0914728	0.0689487	0.113718	0.300549	0.287045	0.313417	0.0845138	0.0610572	0.106818	0.302236	0.28816	0.31485	OID30224	Cardiometabolic_II	EDN1	P05305
EDNRB	-0.00176329	-0.00468154	0.000456382	0.42385	0.384869	0.465959	-0.00128567	-0.00571515	0.00049981	0.423679	0.382933	0.468623	OID30421	Inflammation_II	EDNRB	P24530
EEF1D	0.0377215	0.0169238	0.058562	0.956	0.917761	1.00049	0.0157999	0.00687937	0.0242472	0.966928	0.930525	1.00399	OID30335	Cardiometabolic_II	EEF1D	P29692
EFCAB14	0.0741709	0.0524943	0.0940259	0.270182	0.254366	0.286094	0.0791063	0.0586349	0.0999835	0.269525	0.254256	0.285821	OID31460	Oncology_II	EFCAB14	O75071
EFCAB2	0.063128	0.0352569	0.08976	0.354005	0.323146	0.395532	0.0649617	0.0421179	0.0881564	0.35423	0.324657	0.390574	OID31313	Oncology_II	EFCAB2	Q5VUJ9
EFEMP1	0.158039	0.122439	0.194213	0.341998	0.326286	0.359363	0.167164	0.135325	0.199645	0.340607	0.324529	0.357136	OID20414	Cardiometabolic	EFEMP1	Q12805
EFHD1	0.115582	0.0773407	0.148966	0.363773	0.340721	0.387627	0.120671	0.0887893	0.153075	0.363095	0.340557	0.385003	OID31044	Neurology_II	EFHD1	Q9BUP0
EFNA1	0.0773366	0.0542376	0.101037	0.298336	0.282336	0.31437	0.0856737	0.0646958	0.106782	0.297125	0.281404	0.314365	OID21125	Neurology	EFNA1	P20827
EFNA4	0.0700765	0.0496721	0.0895524	0.343812	0.323999	0.367143	0.0711609	0.0519345	0.0902983	0.343525	0.323296	0.364621	OID20935	Neurology	EFNA4	P52798
EFNB2	0.0102738	0.00141243	0.0182864	0.601225	0.548264	0.661035	0.00653929	0.00102539	0.0118885	0.604043	0.543427	0.664783	OID30954	Neurology_II	EFNB2	P52799
EGF	0.0283548	0.00997407	0.0464631	1.11702	1.07949	1.15533	0.0284864	0.0147859	0.0421213	1.11762	1.07983	1.15652	OID20698	Inflammation	EGF	P01133
EGFL7	0.12021	0.0919704	0.147524	0.410036	0.393396	0.429247	0.139131	0.113813	0.164507	0.40556	0.39017	0.421463	OID21252	Oncology	EGFL7	Q9UHF1
EGFLAM	0.246134	0.204895	0.292166	0.275607	0.257164	0.295381	0.262275	0.216629	0.30848	0.272488	0.254992	0.291961	OID31496	Oncology_II	EGFLAM	Q63HQ2
EGFR	0.0780574	0.0498063	0.105203	0.17222	0.165327	0.179658	0.0814937	0.0564808	0.105242	0.171671	0.164745	0.179387	OID20319	Cardiometabolic	EGFR	P00533
EGLN1	0.0392105	0.0216047	0.0565969	0.69204	0.620633	0.769183	0.0233663	0.0114861	0.0365377	0.695139	0.622856	0.779016	OID20572	Inflammation	EGLN1	Q9GZT9
EHBP1	0.0349451	0.0154236	0.0551502	0.763602	0.735704	0.79263	0.0147483	-0.00296866	0.0299639	0.771299	0.74493	0.798303	OID30302	Cardiometabolic_II	EHBP1	Q8NDI1
EHD3	0.00823399	-0.0068487	0.0237107	1.19099	1.148	1.23367	0.0114218	0.00163114	0.0201521	1.18934	1.1473	1.23236	OID30229	Cardiometabolic_II	EHD3	Q9NZN3
EIF1AX	0.00539194	-0.00348642	0.0144946	0.573244	0.524362	0.625009	0.00806169	0.00240652	0.0132881	0.572773	0.526631	0.619201	OID31125	Neurology_II	EIF1AX	P47813
EIF2AK2	0.0386874	0.0222385	0.0552618	1.12742	1.08657	1.17308	0.0220225	0.0115106	0.0323259	1.13795	1.09762	1.18139	OID31442	Oncology_II	EIF2AK2	P19525
EIF2AK3	0.0367446	0.0234823	0.0485303	0.654023	0.619066	0.688936	0.0132308	0.00566532	0.0200481	0.661673	0.629206	0.69808	OID30060	Cardiometabolic_II	EIF2AK3	Q9NZJ5
EIF2S2	0.00365948	-0.00662029	0.0123796	0.441592	0.408231	0.479091	0.00120251	-0.00455734	0.00659354	0.440665	0.40643	0.474153	OID30270	Cardiometabolic_II	EIF2S2	P20042
EIF4B	0.027253	0.0122384	0.0413138	0.614554	0.59424	0.637112	0.0127737	0.00308485	0.0224518	0.618359	0.596311	0.640142	OID21000	Neurology	EIF4B	P23588
EIF4E	0.0226386	0.00653867	0.0380128	0.918973	0.886234	0.953175	0.0064469	-0.00114526	0.0142344	0.926816	0.894818	0.958937	OID30557	Inflammation_II	EIF4E	P06730
EIF4EBP1	0.0592825	0.0391785	0.08084	0.714457	0.680915	0.750483	0.0169056	0.00493543	0.0287733	0.729743	0.697732	0.766688	OID20162	Cardiometabolic	EIF4EBP1	Q13541
EIF4G1	0.0422466	0.0264196	0.0576172	1.10048	1.06829	1.13382	0.0129653	0.0034699	0.0221543	1.11679	1.08015	1.14961	OID20625	Inflammation	EIF4G1	Q04637
EIF4G3	0.0230567	0.00985397	0.035268	0.6689	0.641028	0.696171	0.00867875	0.00421888	0.0130538	0.673029	0.645415	0.701988	OID31022	Neurology_II	EIF4G3	O43432
EIF5	0.00117307	-0.002228	0.00383205	0.431681	0.400742	0.463581	0.000155672	-0.00274546	0.00236091	0.431787	0.400977	0.462758	OID30156	Cardiometabolic_II	EIF5	P55010
EIF5A	-0.000468927	-0.00690187	0.00340865	0.303934	0.281612	0.329545	-0.00100455	-0.00363804	0.000387977	0.304051	0.283183	0.329632	OID20423	Inflammation	EIF5A	P63241
ELAC1	0.0209972	0.00378422	0.0369583	0.870655	0.842602	0.898728	0.0148039	0.00717228	0.0226139	0.87247	0.841829	0.900657	OID31029	Neurology_II	ELAC1	Q9H777
ELAVL4	-0.00112178	-0.00560095	0.00157902	0.893441	0.8198	0.972877	-0.000569046	-0.00370483	0.00103211	0.89365	0.820073	0.971376	OID30854	Neurology_II	ELAVL4	P26378
ELN	0.479756	0.446182	0.514582	0.349109	0.333678	0.36466	0.47434	0.442892	0.503773	0.350587	0.334902	0.365319	OID30301	Cardiometabolic_II	ELN	P15502
ELOA	0.0466678	0.0305373	0.0630959	0.671659	0.603031	0.749378	0.0131225	0.0024599	0.0233554	0.683348	0.612107	0.752438	OID21337	Oncology	ELOA	Q14241
ELOB	0.00336516	-0.00200064	0.00827244	0.399422	0.361459	0.447106	-0.00190883	-0.00666225	0.00020967	0.399709	0.362284	0.444369	OID30127	Cardiometabolic_II	ELOB	Q15370
ENAH	0.0276962	0.012383	0.0437078	0.516408	0.484539	0.551876	0.0237057	0.0117237	0.0359512	0.516831	0.485363	0.552755	OID20497	Inflammation	ENAH	Q8N8S7
ENDOU	0.270189	0.229339	0.313274	0.531835	0.499031	0.567631	0.283988	0.244597	0.321435	0.527847	0.493528	0.564606	OID31498	Oncology_II	ENDOU	P21128
ENG	0.144481	0.111017	0.176513	0.177743	0.169436	0.186152	0.136143	0.106219	0.166192	0.178567	0.170678	0.18734	OID20287	Cardiometabolic	ENG	P17813
ENO1	0.0114335	-0.00563898	0.0288153	0.87066	0.842856	0.899222	0.00673592	-0.00108059	0.014548	0.872668	0.844093	0.900248	OID21037	Neurology	ENO1	P06733
ENO2	0.0406859	0.0242986	0.0584009	0.712851	0.690187	0.736549	0.0317687	0.0180406	0.0455395	0.716832	0.694242	0.738424	OID21046	Neurology	ENO2	P09104
ENO3	0.107102	0.0789474	0.136191	0.627225	0.589672	0.668128	0.107094	0.081889	0.132984	0.628783	0.590099	0.670978	OID30209	Cardiometabolic_II	ENO3	P13929
ENOPH1	-0.000703845	-0.0038022	0.00121915	0.593728	0.496511	0.698231	-0.000852305	-0.00415588	0.000192776	0.59273	0.501268	0.689305	OID31349	Oncology_II	ENOPH1	Q9UHY7
ENOX2	0.00743286	0.00213036	0.0128385	0.291322	0.257595	0.332896	-0.000644335	-0.00375779	0.00135005	0.292872	0.261869	0.33912	OID30152	Cardiometabolic_II	ENOX2	Q16206
ENPEP	0.00202019	-0.0017112	0.00453694	0.424887	0.369022	0.482331	-0.00137915	-0.00760499	0.000923354	0.425641	0.370526	0.48479	OID30135	Cardiometabolic_II	ENPEP	Q07075
ENPP2	0.360723	0.313779	0.401432	0.29398	0.277481	0.312387	0.368965	0.325561	0.406104	0.292893	0.276398	0.310494	OID20288	Cardiometabolic	ENPP2	Q13822
ENPP5	0.717929	0.66221	0.766708	0.2725	0.261191	0.285099	0.649597	0.619746	0.675842	0.305226	0.280946	0.334171	OID20736	Inflammation	ENPP5	Q9UJA9
ENPP6	0.180264	0.146303	0.213398	0.371389	0.354102	0.388292	0.18046	0.149854	0.212926	0.371294	0.35419	0.388025	OID30273	Cardiometabolic_II	ENPP6	Q6UWR7
ENPP7	0.314178	0.273602	0.349492	0.811004	0.776451	0.850752	0.314401	0.276458	0.349777	0.810913	0.774668	0.851725	OID20689	Inflammation	ENPP7	Q6UWV6
ENSA	-0.00314833	-0.00979334	0.00198764	0.510068	0.481508	0.539377	-0.00328636	-0.0122279	0.00256512	0.509752	0.48261	0.541473	OID31355	Oncology_II	ENSA	O43768
ENTPD2	0.113239	0.0661387	0.15647	0.463873	0.427541	0.502247	0.110648	0.0592215	0.156121	0.465058	0.429485	0.50358	OID21260	Oncology	ENTPD2	Q9Y5L3
ENTPD5	0.183537	0.155541	0.215448	0.215896	0.208489	0.223415	0.185094	0.15866	0.211295	0.215688	0.208048	0.2231	OID20104	Cardiometabolic	ENTPD5	O75356
ENTPD6	0.388249	0.322395	0.454772	0.231492	0.218472	0.244965	0.398552	0.336196	0.462712	0.229488	0.215352	0.243025	OID20100	Cardiometabolic	ENTPD6	O75354
ENTR1	0.057918	0.0379871	0.0773618	0.593121	0.55872	0.626747	0.0519495	0.0349207	0.0683432	0.594846	0.561384	0.629619	OID30231	Cardiometabolic_II	ENTR1	Q96C92
EP300	-0.000197718	-0.00563944	0.00410345	0.334939	0.306208	0.364627	-0.00110079	-0.0049512	0.000672346	0.335464	0.307162	0.366563	OID30438	Inflammation_II	EP300	Q09472
EPB41L5	-0.00212907	-0.00786605	0.00211413	0.643708	0.580809	0.719538	-0.00039092	-0.00345534	0.000848631	0.642527	0.579719	0.715343	OID30886	Neurology_II	EPB41L5	Q9HCM4
EPCAM	0.0921417	0.0596474	0.120904	1.09271	1.05846	1.12482	0.11413	0.087758	0.137061	1.07877	1.04849	1.1098	OID20743	Inflammation	EPCAM	P16422
EPGN	-0.00162805	-0.00885514	0.00212582	0.469975	0.408611	0.542452	-0.00135999	-0.00707272	0.000313174	0.470444	0.405477	0.538942	OID31373	Oncology_II	EPGN	Q6UW88
EPHA1	0.183842	0.154205	0.212277	0.372652	0.356835	0.390546	0.192581	0.160985	0.220904	0.370552	0.35475	0.386106	OID20677	Inflammation	EPHA1	P21709
EPHA10	-0.000629445	-0.00413928	0.00151869	0.693308	0.636178	0.754245	-0.00127219	-0.00581848	0.000390115	0.69228	0.638196	0.744743	OID20840	Neurology	EPHA10	Q5JZY3
EPHA2	0.0905248	0.053535	0.126009	0.357671	0.321058	0.410953	0.0906932	0.0533754	0.12895	0.356424	0.321673	0.403251	OID21342	Oncology	EPHA2	P29317
EPHA4	0.157178	0.126113	0.188744	0.270654	0.260469	0.281044	0.15365	0.122392	0.182452	0.271498	0.261398	0.282185	OID30622	Inflammation_II	EPHA4	P54764
EPHB4	0.05679	0.0278971	0.0863056	0.273093	0.252374	0.298046	0.0740531	0.0510309	0.0981952	0.271147	0.249387	0.296503	OID20242	Cardiometabolic	EPHB4	P54760
EPHB6	0.0523156	0.0335234	0.0720631	0.334866	0.32017	0.349441	0.0631043	0.0414688	0.0837734	0.333169	0.31823	0.349595	OID20982	Neurology	EPHB6	O15197
EPHX2	0.00456544	-0.000598554	0.00961424	0.652487	0.608818	0.697741	0.00911107	0.00375255	0.0150445	0.652456	0.607746	0.6976	OID20119	Cardiometabolic	EPHX2	P34913
EPN1	-0.00915089	-0.0165288	-0.00333619	0.422997	0.388744	0.459223	-0.00100715	-0.00329184	-8.13648e-05	0.420075	0.3868	0.455642	OID31252	Oncology_II	EPN1	Q9Y6I3
EPO	0.0336524	0.0152936	0.0503355	0.844907	0.778352	0.91848	0.0406683	0.0273056	0.0533998	0.839354	0.776408	0.906445	OID20522	Inflammation	EPO	P01588
EPPK1	0.13561	0.101504	0.173251	0.719162	0.682134	0.758677	0.14025	0.11132	0.169253	0.717722	0.679068	0.755497	OID30250	Cardiometabolic_II	EPPK1	P58107
EPS8L2	0.0850803	0.0632594	0.107283	0.340919	0.324463	0.357829	0.0844695	0.0601083	0.110689	0.340728	0.325201	0.357954	OID21397	Oncology	EPS8L2	Q9H6S3
ERBB2	0.147462	0.118156	0.17471	0.27854	0.266434	0.291431	0.120244	0.0948497	0.143573	0.282994	0.271167	0.295078	OID21520	Oncology	ERBB2	P04626
ERBB3	0.209391	0.159598	0.262692	0.206099	0.196673	0.217107	0.117305	0.0880819	0.146885	0.217898	0.207078	0.228743	OID20705	Inflammation	ERBB3	P21860
ERBB4	0.100741	0.0712972	0.130921	0.250943	0.24103	0.260715	0.108761	0.0808596	0.135233	0.249533	0.239504	0.258834	OID21510	Oncology	ERBB4	Q15303
ERBIN	0.0169284	0.0029288	0.0304076	1.13224	1.10043	1.16881	0.00845013	0.00173046	0.0149947	1.13681	1.10216	1.17566	OID21323	Oncology	ERBIN	Q96RT1
ERC2	-0.00191205	-0.00577463	0.00107545	0.7688	0.699206	0.846655	-0.000925861	-0.00368739	0.000991846	0.768192	0.69709	0.83819	OID30880	Neurology_II	ERC2	O15083
ERCC1	-0.00293535	-0.0106797	0.0014564	0.294684	0.281125	0.309064	-0.000590708	-0.00276924	6.52878e-06	0.294394	0.28056	0.309228	OID31223	Oncology_II	ERCC1	P07992
EREG	0.0157873	-0.000812613	0.0320785	0.88026	0.840625	0.919991	0.0199305	0.00688101	0.0315993	0.877843	0.843162	0.916943	OID20905	Neurology	EREG	O14944
ERI1	0.0227283	0.0123361	0.0339054	0.357421	0.334395	0.380969	0.0187439	0.0088571	0.0286169	0.35762	0.335779	0.380172	OID31317	Oncology_II	ERI1	Q8IV48
ERMAP	0.211132	0.178558	0.245842	0.447361	0.420127	0.480548	0.204045	0.173239	0.234736	0.450353	0.423705	0.483586	OID30539	Inflammation_II	ERMAP	Q96PL5
ERN1	0.0581719	0.0353999	0.0817752	0.410361	0.367749	0.458271	0.0641373	0.044675	0.0857124	0.410735	0.370872	0.45614	OID31391	Oncology_II	ERN1	O75460
ERP29	0.006966	-0.00684677	0.0208766	1.20351	1.167	1.23978	0.00731397	-0.000718004	0.0143955	1.20287	1.16842	1.23989	OID30578	Inflammation_II	ERP29	P30040
ERP44	0.0974548	0.0703479	0.125129	0.267649	0.258159	0.277111	0.104381	0.0789989	0.129298	0.266513	0.257239	0.276124	OID21338	Oncology	ERP44	Q9BS26
ERVV-1	-0.00237607	-0.00760496	0.0028327	0.459723	0.424769	0.497422	0.000317774	-0.00297766	0.00301132	0.457595	0.421932	0.494173	OID30094	Cardiometabolic_II	ERVV-1	B6SEH8
ESAM	0.0650731	0.0431644	0.0878038	0.342021	0.330017	0.35409	0.080339	0.0628096	0.0976753	0.339571	0.326757	0.352533	OID20270	Cardiometabolic	ESAM	Q96AP7
ESM1	0.0746748	0.0504686	0.0982396	0.387738	0.372755	0.40354	0.0857453	0.0658284	0.106073	0.385535	0.372441	0.400507	OID20758	Inflammation	ESM1	Q9NQ30
ESPL1	0.00012619	-0.00278008	0.00200611	0.549613	0.502647	0.599103	-0.000378451	-0.00352845	0.000874025	0.548633	0.501403	0.600999	OID31176	Oncology_II	ESPL1	Q14674
ESR1	0.0026312	-0.00148572	0.00590083	0.563539	0.507377	0.622675	0.00170278	-0.00579048	0.00692397	0.564444	0.506223	0.622918	OID30434	Inflammation_II	ESR1	P03372
ESYT2	0.0192491	0.00136635	0.036856	0.838938	0.809539	0.867946	0.0209393	0.00994525	0.0318532	0.8382	0.808845	0.866296	OID31134	Neurology_II	ESYT2	A0FGR8
EVI2B	-0.000373067	-0.00459736	0.00202662	0.394923	0.350626	0.443381	-0.000649756	-0.00421947	0.000318561	0.394062	0.349895	0.43931	OID31227	Oncology_II	EVI2B	P34910
EVI5	0.0183756	0.00160642	0.0347818	0.934078	0.900589	0.968067	0.00978186	0.000556163	0.0183838	0.938003	0.903872	0.972073	OID30519	Inflammation_II	EVI5	O60447
EVPL	0.000143538	-0.00331888	0.00331926	0.332155	0.306185	0.360667	-0.00101548	-0.00561815	0.00149308	0.331464	0.304708	0.359112	OID31309	Oncology_II	EVPL	Q92817
EXOSC10	0.00104565	-0.00213984	0.0034105	0.662554	0.580745	0.745815	-0.000811674	-0.00372913	0.000957444	0.66438	0.585874	0.74777	OID30083	Cardiometabolic_II	EXOSC10	Q01780
EXTL1	0.0427049	0.0241321	0.0595341	0.461749	0.429402	0.496457	0.0472814	0.0326318	0.0627991	0.461468	0.426401	0.499986	OID30114	Cardiometabolic_II	EXTL1	Q92935
EZR	0.0237363	0.0121603	0.0347854	0.290171	0.272832	0.311539	0.0206971	0.00852834	0.0319182	0.290978	0.272938	0.312433	OID21017	Neurology	EZR	P15311
F10	0.0465923	0.0302553	0.0674095	0.290077	0.248158	0.351295	0.0390651	0.025692	0.0545738	0.291054	0.250154	0.35459	OID30684	Inflammation_II	F10	P00742
F11	0.225072	0.163595	0.282516	0.261803	0.231767	0.29719	0.226078	0.168733	0.278025	0.261317	0.233077	0.297858	OID30773	Inflammation_II	F11	P03951
F11R	0.0158672	-0.00606039	0.0377378	0.611542	0.588329	0.635114	0.0237462	0.0113646	0.0356591	0.609046	0.58706	0.63204	OID21151	Neurology	F11R	Q9Y624
F12	0.439167	0.385527	0.486914	0.325002	0.302407	0.350563	0.419283	0.371699	0.460687	0.330487	0.308304	0.354406	OID30739	Inflammation_II	F12	P00748
F13B	0.164308	0.13394	0.192823	0.235634	0.225759	0.245912	0.152343	0.122316	0.183368	0.237445	0.226894	0.248125	OID30781	Inflammation_II	F13B	P05160
F2	0.00520181	-0.00329311	0.0126333	0.158627	0.150738	0.168069	0.0117031	0.00379915	0.0194287	0.158159	0.150242	0.167016	OID30723	Inflammation_II	F2	P00734
F2R	0.0279722	0.0100296	0.0459205	0.636318	0.615748	0.657661	0.0321355	0.0181131	0.0464272	0.634564	0.613475	0.654884	OID20691	Inflammation	F2R	P25116
F3	0.183612	0.150973	0.215301	0.285131	0.274459	0.29629	0.16844	0.139846	0.196527	0.287619	0.277141	0.298525	OID21440	Oncology	F3	P13726
F7	0.153246	0.119026	0.188626	0.319693	0.305836	0.335808	0.144151	0.112307	0.174586	0.321492	0.307018	0.338655	OID20372	Cardiometabolic	F7	P08709
F9	0.0266642	0.00909411	0.0443956	0.212759	0.202773	0.225281	0.0252221	0.00901418	0.0414807	0.212864	0.203464	0.224287	OID20349	Cardiometabolic	F9	P00740
FABP1	0.107979	0.084555	0.13009	1.05831	1.0101	1.11024	0.111329	0.0897913	0.133377	1.0571	1.01116	1.10622	OID20778	Inflammation	FABP1	P07148
FABP2	0.0501754	0.027635	0.0709241	0.853938	0.814656	0.890256	0.0591117	0.0410591	0.0775023	0.85035	0.813926	0.887379	OID20200	Cardiometabolic	FABP2	P12104
FABP3	0.185206	0.15289	0.215482	0.550179	0.520821	0.583436	0.186783	0.154734	0.218298	0.549822	0.519443	0.583513	OID30351	Cardiometabolic_II	FABP3	P05413
FABP4	0.132648	0.104264	0.160625	0.707203	0.683157	0.733569	0.122244	0.0942102	0.149738	0.711007	0.683557	0.73637	OID20245	Cardiometabolic	FABP4	P15090
FABP5	0.0108538	-0.00228217	0.0229433	0.794255	0.761176	0.829346	0.0106958	0.00225092	0.0192828	0.79333	0.763844	0.824658	OID21043	Neurology	FABP5	Q01469
FABP6	0.0654182	0.0474819	0.0839465	0.600981	0.563822	0.641114	0.0618938	0.0445292	0.0781071	0.602533	0.565462	0.644638	OID20076	Cardiometabolic	FABP6	P51161
FABP9	0.211046	0.173815	0.24526	0.565778	0.544899	0.586454	0.211073	0.181142	0.240542	0.565992	0.544486	0.587803	OID20501	Inflammation	FABP9	Q0Z7S8
FADD	0.0107671	-0.00599416	0.027558	0.845167	0.814973	0.876892	0.0124761	0.00299635	0.0216367	0.845372	0.815257	0.87558	OID20151	Cardiometabolic	FADD	Q13158
FAM13A	0.0466953	0.0229943	0.0699141	0.679836	0.653332	0.70974	0.0320172	0.0163474	0.047174	0.685172	0.660379	0.71087	OID31463	Oncology_II	FAM13A	O94988
FAM171A2	-0.000688305	-0.00440593	0.00122199	1.65303	1.57076	1.73786	-0.00125406	-0.0045007	0.00101726	1.65047	1.57095	1.73016	OID31005	Neurology_II	FAM171A2	A8MVW0
FAM171B	0.0507033	0.03357	0.0672486	0.25576	0.233936	0.280103	0.0471332	0.0318954	0.0638471	0.255709	0.233617	0.280657	OID31338	Oncology_II	FAM171B	Q6P995
FAM172A	0.0235654	0.00985229	0.037344	0.62872	0.607289	0.651789	0.0183259	0.00819959	0.0283944	0.630138	0.607761	0.651477	OID30248	Cardiometabolic_II	FAM172A	Q8WUF8
FAM20A	0.139055	0.10841	0.170384	0.292733	0.280998	0.30551	0.137717	0.110858	0.162682	0.293314	0.281472	0.304654	OID30348	Cardiometabolic_II	FAM20A	Q96MK3
FAM3B	0.168479	0.137889	0.19994	0.355187	0.341398	0.36901	0.174931	0.144662	0.204881	0.353966	0.341064	0.367643	OID21372	Oncology	FAM3B	P58499
FAM3C	0.102881	0.0781761	0.125684	0.321203	0.308254	0.335507	0.110635	0.0891821	0.130881	0.319602	0.306358	0.333303	OID20233	Cardiometabolic	FAM3C	Q92520
FAM3D	0.523495	0.489645	0.556736	0.593386	0.571743	0.615072	0.362832	0.328183	0.394883	0.686225	0.664483	0.707931	OID31514	Oncology_II	FAM3D	Q96BQ1
FAP	0.0786248	0.055493	0.0999148	0.305605	0.292279	0.318908	0.0746345	0.0567182	0.092189	0.306221	0.292839	0.320225	OID20330	Cardiometabolic	FAP	Q12884
FARSA	0.00601791	-0.00368638	0.0141356	0.755282	0.705485	0.808461	0.00349049	-0.00104218	0.00727446	0.75639	0.7055	0.808859	OID30887	Neurology_II	FARSA	Q9Y285
FAS	0.162573	0.12776	0.198987	0.346175	0.305885	0.399856	0.155333	0.114875	0.196874	0.346757	0.305453	0.406661	OID20316	Cardiometabolic	FAS	P25445
FASLG	0.233686	0.201671	0.268317	0.387196	0.371777	0.403736	0.233739	0.203328	0.265409	0.386836	0.371454	0.403498	OID20665	Inflammation	FASLG	P48023
FBLN2	0.123172	0.0981614	0.146962	0.310503	0.298146	0.323188	0.133343	0.108091	0.157962	0.308482	0.29596	0.321601	OID30378	Cardiometabolic_II	FBLN2	P98095
FBN2	0.0294623	0.0131224	0.0479066	0.575849	0.544033	0.609576	0.0372201	0.0203461	0.0541382	0.573573	0.543799	0.607032	OID30974	Neurology_II	FBN2	P35556
FBP1	0.0702601	0.0508463	0.0892098	0.817827	0.77037	0.87873	0.0794856	0.0565506	0.101986	0.815988	0.76927	0.867178	OID20227	Cardiometabolic	FBP1	P09467
FCAMR	0.143813	0.115197	0.17388	0.781258	0.749463	0.817432	0.160757	0.130484	0.19048	0.772749	0.742346	0.805032	OID30332	Cardiometabolic_II	FCAMR	Q8WWV6
FCAR	0.328326	0.285354	0.367874	0.439774	0.419939	0.459141	0.333305	0.293455	0.374121	0.438014	0.416993	0.460557	OID20564	Inflammation	FCAR	P24071
FCER1A	0.00453497	-0.00231031	0.0105977	0.242351	0.231429	0.254383	0.00752799	0.000918822	0.0135534	0.242184	0.231306	0.253743	OID30992	Neurology_II	FCER1A	P12319
FCER2	0.0802299	0.0512165	0.108369	0.55675	0.512923	0.607175	0.102038	0.0719277	0.13396	0.551459	0.506016	0.601593	OID21133	Neurology	FCER2	P06734
FCGR2A	0.639703	0.579491	0.697967	0.399589	0.367112	0.433379	0.538835	0.49107	0.577237	0.452343	0.421006	0.485063	OID20391	Cardiometabolic	FCGR2A	P12318
FCGR2B	0.1402	0.0986813	0.178378	0.561937	0.523979	0.606238	0.143094	0.106583	0.178847	0.562927	0.526648	0.607319	OID21215	Oncology	FCGR2B	P31994
FCGR3B	0.274433	0.238405	0.311516	0.474432	0.452229	0.495285	0.299419	0.266385	0.333721	0.46562	0.44498	0.487018	OID20387	Cardiometabolic	FCGR3B	O75015
FCN1	0.160332	0.0861671	0.243396	0.539352	0.504123	0.58077	0.143848	0.112471	0.173848	0.544559	0.504066	0.590256	OID30690	Inflammation_II	FCN1	O00602
FCN2	0.389057	0.342753	0.431151	0.357238	0.341773	0.37426	0.363849	0.313674	0.412246	0.364272	0.346789	0.383048	OID20382	Cardiometabolic	FCN2	Q15485
FCRL1	0.148561	0.119849	0.179244	0.490311	0.459981	0.523691	0.153402	0.126117	0.183495	0.489105	0.458627	0.524587	OID20172	Cardiometabolic	FCRL1	Q96LA6
FCRL2	0.237478	0.190283	0.283803	0.511925	0.467798	0.558506	0.257993	0.206657	0.312656	0.50536	0.456865	0.558126	OID20639	Inflammation	FCRL2	Q96LA5
FCRL3	0.456069	0.394193	0.511719	0.44381	0.405482	0.490552	0.444408	0.38364	0.496079	0.449129	0.411483	0.497756	OID20443	Inflammation	FCRL3	Q96P31
FCRL5	0.220413	0.185266	0.251593	0.589261	0.565224	0.61501	0.229361	0.196949	0.262482	0.585586	0.56144	0.612547	OID21111	Neurology	FCRL5	Q96RD9
FCRL6	0.359162	0.324516	0.394374	0.62576	0.603092	0.648484	0.353607	0.319759	0.38871	0.628454	0.605512	0.652432	OID20529	Inflammation	FCRL6	Q6DN72
FCRLB	0.318102	0.252184	0.387759	0.53787	0.466123	0.62038	0.325282	0.259111	0.39355	0.535508	0.463414	0.617909	OID21193	Oncology	FCRLB	Q6BAA4
FDX1	0.000709736	-0.00307613	0.00403845	0.677432	0.609624	0.751772	0.00158895	-0.00219535	0.00471383	0.678279	0.615082	0.745926	OID30078	Cardiometabolic_II	FDX1	P10109
FDX2	-0.00260237	-0.0108888	0.00336843	0.592392	0.550661	0.637194	-0.000874141	-0.00495708	0.00121091	0.590818	0.550385	0.635565	OID30147	Cardiometabolic_II	FDX2	Q6P4F2
FEN1	0.034378	0.0230316	0.04695	0.794254	0.708429	0.891142	0.00892824	-0.000816728	0.0177759	0.804548	0.715096	0.898599	OID21192	Oncology	FEN1	P39748
FES	0.0188085	0.0101462	0.026861	0.553692	0.498331	0.62231	0.0162404	0.00864433	0.023669	0.555735	0.501703	0.62575	OID21207	Oncology	FES	P07332
FETUB	0.16172	0.107915	0.216014	0.339286	0.321519	0.357755	0.119698	0.0820043	0.152448	0.347284	0.329478	0.364486	OID20404	Cardiometabolic	FETUB	Q9UGM5
FGA	0.0785183	0.0520644	0.102916	0.317701	0.304804	0.331365	0.0753699	0.0493297	0.099078	0.318581	0.305946	0.332078	OID30788	Inflammation_II	FGA	P02671
FGD3	0.0195784	0.00776236	0.0317772	0.836679	0.807744	0.866043	0.00499807	-0.000314799	0.0104703	0.842864	0.814111	0.872323	OID31040	Neurology_II	FGD3	Q5JSP0
FGF12	-0.00345595	-0.00935622	0.000752528	0.449782	0.386005	0.525579	-0.000629349	-0.00305442	0.00109173	0.445999	0.38402	0.519158	OID30454	Inflammation_II	FGF12	P61328
FGF16	-0.00345132	-0.00955067	0.000758472	0.496646	0.445123	0.549918	-0.00170705	-0.0061493	0.000498551	0.494209	0.443522	0.546104	OID30535	Inflammation_II	FGF16	O43320
FGF19	0.0243464	0.0075129	0.040931	0.891587	0.857296	0.929703	0.0233798	0.00893272	0.0378027	0.892428	0.857992	0.932417	OID20715	Inflammation	FGF19	O95750
FGF2	0.230572	0.197705	0.261952	0.669912	0.64232	0.698001	0.214297	0.185623	0.240902	0.677265	0.651396	0.704052	OID20503	Inflammation	FGF2	P09038
FGF20	-0.000294081	-0.00313195	0.00149888	0.419888	0.381518	0.458662	-0.00207868	-0.00474743	-0.000440672	0.421578	0.385196	0.465791	OID30459	Inflammation_II	FGF20	Q9NP95
FGF21	0.0294078	0.0093141	0.0480481	1.37963	1.32066	1.43602	0.0351907	0.0169685	0.052319	1.37593	1.31855	1.43113	OID21402	Oncology	FGF21	Q9NSA1
FGF23	0.0377741	0.0246928	0.0504513	0.645862	0.589209	0.703837	0.0439851	0.0296958	0.0572777	0.644111	0.588271	0.702868	OID21411	Oncology	FGF23	Q9GZV9
FGF3	-0.000234579	-0.00266598	0.00136715	0.308011	0.255089	0.38758	-0.000822637	-0.00319049	0.000303186	0.308336	0.254277	0.388912	OID30544	Inflammation_II	FGF3	P11487
FGF5	0.33002	0.287018	0.367291	0.301097	0.286423	0.317463	0.334672	0.293393	0.37368	0.300337	0.285637	0.316621	OID20490	Inflammation	FGF5	P12034
FGF6	-0.00217592	-0.00640051	0.000375278	0.401782	0.362259	0.444854	-0.00140355	-0.00502455	0.000772178	0.400505	0.359103	0.444731	OID30443	Inflammation_II	FGF6	P10767
FGF7	-0.00362007	-0.0103417	-0.000337913	0.799026	0.71783	0.883455	-0.00287432	-0.0101789	0.000132636	0.795568	0.719043	0.87863	OID31241	Oncology_II	FGF7	P21781
FGF9	-0.00209266	-0.00663419	0.00198887	0.406885	0.387522	0.428191	-0.000783579	-0.00341887	0.000273425	0.406698	0.388474	0.42753	OID31193	Oncology_II	FGF9	P31371
FGFBP1	0.108928	0.0836803	0.134605	0.362974	0.348203	0.379586	0.088711	0.0681522	0.107856	0.367559	0.351803	0.38404	OID21507	Oncology	FGFBP1	Q14512
FGFBP2	0.346496	0.308442	0.389399	0.43551	0.417007	0.454693	0.345287	0.309673	0.379611	0.435411	0.417973	0.45397	OID30395	Cardiometabolic_II	FGFBP2	Q9BYJ0
FGFBP3	0.191469	0.158353	0.224869	0.351163	0.339732	0.363625	0.196129	0.164912	0.226622	0.350524	0.337923	0.363107	OID31108	Neurology_II	FGFBP3	Q8TAT2
FGFR2	0.139883	0.113382	0.16736	0.249436	0.237093	0.263402	0.121978	0.0979461	0.145693	0.251206	0.239005	0.263536	OID21478	Oncology	FGFR2	P21802
FGFR4	0.606712	0.572923	0.637568	0.334312	0.3177	0.355263	0.619	0.585137	0.649533	0.328965	0.311295	0.351744	OID30646	Inflammation_II	FGFR4	P22455
FGL1	0.406634	0.364845	0.446685	0.542059	0.516823	0.569331	0.409539	0.367116	0.448263	0.540419	0.515729	0.569168	OID30702	Inflammation_II	FGL1	Q08830
FGR	0.0463171	0.0315759	0.0620547	0.718313	0.641518	0.804522	0.0106543	0.00256009	0.018886	0.73435	0.656001	0.812762	OID20828	Neurology	FGR	P09769
FH	-0.00198593	-0.00881078	0.00215252	0.924873	0.831798	1.01705	-0.00139929	-0.00502137	0.00111754	0.923611	0.830517	1.0186	OID30839	Neurology_II	FH	P07954
FHIP2A	-0.00125375	-0.00382781	0.000277392	0.514201	0.457616	0.577577	-0.00100531	-0.00516699	0.00010984	0.513899	0.45322	0.580258	OID30187	Cardiometabolic_II	FHIP2A	Q5W0V3
FHIT	0.0115318	-0.00530476	0.0278993	0.813169	0.784928	0.841371	0.00682467	-0.00304749	0.016013	0.814656	0.78648	0.843741	OID20872	Neurology	FHIT	P49789
FIS1	0.0302908	0.0148789	0.0449155	0.854209	0.820829	0.886773	0.0229148	0.01165	0.0342436	0.857302	0.825001	0.8891	OID20722	Inflammation	FIS1	Q9Y3D6
FKBP14	0.020317	0.00571446	0.0355469	1.02222	0.98802	1.05684	0.0154478	0.00761038	0.0229975	1.02655	0.992293	1.05975	OID31065	Neurology_II	FKBP14	Q9NWM8
FKBP1B	0.0207136	0.00180117	0.0399369	1.20706	1.16436	1.25026	0.0210697	0.00514641	0.0365027	1.20673	1.16196	1.25189	OID20618	Inflammation	FKBP1B	P68106
FKBP4	0.0174807	0.00193779	0.033307	0.484143	0.468614	0.500559	0.0157432	0.00767474	0.0237546	0.485219	0.46868	0.501828	OID20960	Neurology	FKBP4	Q02790
FKBP5	0.0286446	0.0101061	0.044927	1.0386	1.00435	1.07148	0.0197601	0.0036868	0.0336667	1.04402	1.01325	1.07804	OID20937	Neurology	FKBP5	Q13451
FKBP7	0.00107395	-0.00418847	0.00537133	0.536458	0.488361	0.589674	-0.000882782	-0.00393712	0.00109357	0.537554	0.489339	0.589199	OID20846	Neurology	FKBP7	Q9Y680
FKBPL	0.0199776	0.00386902	0.0356525	0.607721	0.584263	0.631048	0.00640712	-0.000794769	0.0136044	0.611568	0.589427	0.634664	OID31499	Oncology_II	FKBPL	Q9UIM3
FLI1	0.0144878	0.00214183	0.0279653	1.2262	1.18197	1.27114	0.0116948	0.00410856	0.0192243	1.22856	1.18521	1.27314	OID21239	Oncology	FLI1	Q01543
FLRT2	0.211076	0.177013	0.243091	0.278267	0.2679	0.288609	0.222089	0.184673	0.255428	0.276299	0.266326	0.287931	OID20946	Neurology	FLRT2	O43155
FLT1	0.070746	0.045478	0.101109	0.248696	0.218929	0.286763	0.0760488	0.0525769	0.10387	0.247992	0.219185	0.284295	OID21301	Oncology	FLT1	P17948
FLT3	0.0204041	0.00644212	0.0348702	0.380173	0.314661	0.47776	0.023011	0.011596	0.036477	0.379654	0.312823	0.474415	OID21272	Oncology	FLT3	P36888
FLT3LG	0.176647	0.145146	0.207288	0.3608	0.347549	0.373467	0.174539	0.145721	0.2026	0.360826	0.347557	0.374134	OID20661	Inflammation	FLT3LG	P49771
FLT4	0.419114	0.380949	0.459206	0.289398	0.278642	0.300198	0.369702	0.331922	0.403275	0.301599	0.290877	0.313043	OID21491	Oncology	FLT4	P35916
FMNL1	0.0230108	0.0138533	0.0323042	0.814441	0.720306	0.915976	0.00600274	-0.00236075	0.0133143	0.817558	0.717843	0.911668	OID20884	Neurology	FMNL1	O95466
FMR1	0.00430387	-0.00345931	0.0111087	0.378127	0.359252	0.400337	-0.000770057	-0.00367466	0.00131272	0.378943	0.360113	0.399249	OID21233	Oncology	FMR1	Q06787
FN1	0.0852221	0.0628624	0.107098	0.272407	0.25856	0.287612	0.0893733	0.0692065	0.109308	0.272017	0.258397	0.286463	OID30787	Inflammation_II	FN1	P02751
FNDC1	0.117974	0.089913	0.143929	0.468897	0.452303	0.486835	0.121584	0.0984886	0.143688	0.468368	0.451597	0.484993	OID31127	Neurology_II	FNDC1	Q4ZHG4
FNTA	0.00905579	0.00189875	0.0163989	0.35249	0.326494	0.384962	0.00702795	-0.000708243	0.0138231	0.352479	0.326759	0.385714	OID31381	Oncology_II	FNTA	P49354
FOLH1	0.0197836	0.00885177	0.031941	1.02483	0.929411	1.12368	0.0155494	0.0033354	0.024738	1.03055	0.933213	1.13149	OID30430	Inflammation_II	FOLH1	Q04609
FOLR1	0.0849769	0.0604238	0.110817	0.315268	0.302274	0.328689	0.0924384	0.0671457	0.119018	0.313638	0.300778	0.328547	OID21529	Oncology	FOLR1	P15328
FOLR2	0.114817	0.0820208	0.145923	0.312511	0.300241	0.325313	0.113764	0.0876815	0.140828	0.312518	0.300341	0.324376	OID21062	Neurology	FOLR2	P14207
FOLR3	0.887719	0.857669	0.912769	0.718927	0.629897	0.812247	0.860286	0.836923	0.882852	0.804098	0.731728	0.874547	OID21485	Oncology	FOLR3	P41439
FOS	-0.00252699	-0.0107348	0.00226935	0.371528	0.350322	0.400566	5.00534e-05	-0.0037921	0.00202857	0.371253	0.350204	0.396226	OID31221	Oncology_II	FOS	P01100
FOSB	-0.000465727	-0.00321234	0.00139304	0.418123	0.372394	0.471032	-0.000936063	-0.00489058	0.000504712	0.41821	0.372814	0.470008	OID20791	Neurology	FOSB	P53539
FOXJ3	0.00872219	-0.0038643	0.0208413	0.486865	0.440706	0.532959	0.00111061	-0.00403181	0.00569185	0.488617	0.445777	0.536557	OID30445	Inflammation_II	FOXJ3	Q9UPW0
FOXO1	0.033028	0.0161561	0.0495625	0.939678	0.905829	0.975871	0.0168925	0.00539269	0.0272418	0.946211	0.910094	0.984254	OID20515	Inflammation	FOXO1	Q12778
FOXO3	0.0207438	0.0111894	0.0295781	1.03166	0.968649	1.09857	0.0104904	0.00280168	0.0180589	1.03633	0.97302	1.0998	OID21271	Oncology	FOXO3	O43524
FRMD4B	0.0374653	0.0243769	0.0502709	0.709254	0.67887	0.740971	-0.00127634	-0.0075132	0.00347582	0.724956	0.693005	0.758661	OID30155	Cardiometabolic_II	FRMD4B	Q9Y2L6
FRMD7	-0.0025086	-0.00579064	-0.000269188	0.352031	0.310286	0.393134	-0.000955888	-0.00420237	0.000454104	0.351764	0.309799	0.395458	OID30898	Neurology_II	FRMD7	Q6ZUT3
FRZB	0.246675	0.205043	0.284962	0.244144	0.233535	0.25526	0.252246	0.215254	0.288457	0.24387	0.232686	0.254333	OID20968	Neurology	FRZB	Q92765
FSHB	0.68659	0.65809	0.712177	0.578165	0.551889	0.604824	0.592783	0.568284	0.615472	0.658846	0.637193	0.680791	OID30233	Cardiometabolic_II	FSHB	P01225
FST	0.0404745	0.0209695	0.0592721	0.552419	0.534811	0.571488	0.0480423	0.0283474	0.0678273	0.549685	0.531165	0.569068	OID20770	Inflammation	FST	P19883
FSTL1	0.0214808	0.00491833	0.0370833	0.235332	0.224316	0.246469	0.026689	0.0127431	0.0423491	0.234569	0.223357	0.246084	OID30254	Cardiometabolic_II	FSTL1	Q12841
FSTL3	0.10028	0.0750376	0.123761	0.370605	0.352675	0.38822	0.100111	0.0733318	0.126756	0.37089	0.352988	0.388623	OID20782	Inflammation	FSTL3	O95633
FTCD	0.043621	0.026361	0.0614071	0.9276	0.888788	0.96501	0.046901	0.0300062	0.065832	0.926661	0.89037	0.961374	OID31137	Neurology_II	FTCD	O95954
FUCA1	0.709227	0.675632	0.739775	0.510206	0.484632	0.538712	0.667178	0.637464	0.693007	0.546079	0.524988	0.56954	OID20261	Cardiometabolic	FUCA1	P04066
FUOM	0.0874414	0.0632132	0.110738	0.661933	0.626774	0.698988	0.0729552	0.05331	0.0937228	0.667672	0.631595	0.70392	OID30626	Inflammation_II	FUOM	A2VDF0
FURIN	0.0638839	0.0443878	0.0816533	0.418049	0.402304	0.433291	0.0619788	0.0443751	0.0792993	0.417747	0.401905	0.433041	OID21514	Oncology	FURIN	P09958
FUS	0.0337363	0.0198552	0.0470961	0.464989	0.430034	0.50299	0.0139172	0.00349574	0.0236084	0.469767	0.433292	0.508458	OID21256	Oncology	FUS	P35637
FUT1	0.0200195	0.00671266	0.0336233	0.59251	0.536793	0.65312	0.0176039	0.006711	0.0284258	0.593409	0.540233	0.650306	OID31295	Oncology_II	FUT1	P19526
FUT3_FUT5	0.22417	0.186033	0.259722	0.467898	0.451065	0.485753	0.242211	0.2067	0.276224	0.462189	0.4445	0.481522	OID21013	Neurology	FUT3;FUT5	P21217;Q11128
FUT8	0.281699	0.238789	0.322059	0.540091	0.518061	0.562035	0.292825	0.252971	0.333655	0.536005	0.515256	0.558172	OID20992	Neurology	FUT8	Q9BYC5
FXN	0.0178043	0.00252835	0.033242	0.807673	0.779502	0.833488	0.00828035	0.00024876	0.015926	0.812021	0.786174	0.839538	OID21442	Oncology	FXN	Q16595
FXYD5	0.0614881	0.0364397	0.0874278	0.721987	0.673611	0.778184	0.053299	0.0318355	0.0755422	0.724166	0.679343	0.781613	OID20463	Inflammation	FXYD5	Q96DB9
FYB1	0.0200879	-0.00255669	0.0407968	1.01414	0.979092	1.04871	0.0148737	0.005928	0.0240402	1.01673	0.980044	1.05059	OID21140	Neurology	FYB1	O15117
FZD10	-0.000614459	-0.00319871	0.00113559	0.639707	0.559121	0.735065	-0.00239368	-0.00739975	0.00045834	0.6443	0.559325	0.735092	OID30931	Neurology_II	FZD10	Q9ULW2
FZD8	0.000507846	-0.00341816	0.00355183	0.405274	0.37261	0.441386	-0.000582761	-0.00377168	0.000470136	0.405849	0.373052	0.441539	OID30818	Neurology_II	FZD8	Q9H461
GABARAP	0.0129563	0.00253293	0.023331	0.519253	0.470716	0.573494	0.0149043	0.00422705	0.0275888	0.520116	0.469762	0.572588	OID31414	Oncology_II	GABARAP	O95166
GABARAPL1	0.000821582	-0.00450735	0.00531522	0.667748	0.611411	0.724307	-0.00108911	-0.00466025	0.00242056	0.668152	0.612151	0.723336	OID31253	Oncology_II	GABARAPL1	Q9H0R8
GABRA4	-0.000348054	-0.00595731	0.00485763	0.633297	0.573301	0.696277	-0.000515634	-0.00320855	0.000926999	0.636621	0.575415	0.698707	OID30803	Neurology_II	GABRA4	P48169
GAD1	-0.00279541	-0.0085537	0.00102283	0.266034	0.256371	0.276387	-0.00111614	-0.00356822	0.000229816	0.265936	0.255921	0.276235	OID31166	Oncology_II	GAD1	Q99259
GAD2	-0.000135169	-0.00353384	0.00329153	0.450778	0.401604	0.508467	-0.000785263	-0.00533435	0.0019887	0.447933	0.399801	0.50175	OID30449	Inflammation_II	GAD2	Q05329
GADD45B	-0.00220811	-0.00633539	0.000303686	0.53554	0.461957	0.614457	-0.00229037	-0.00615939	0.000440504	0.533508	0.462347	0.617217	OID31261	Oncology_II	GADD45B	O75293
GADD45GIP1	0.0139298	0.000948041	0.0270251	0.534715	0.511975	0.557719	0.0158241	0.00884589	0.0229069	0.534728	0.511923	0.55735	OID30237	Cardiometabolic_II	GADD45GIP1	Q8TAE8
GAGE2A	-0.00225627	-0.00911419	0.00129776	0.597082	0.54733	0.646891	-0.00368221	-0.0119301	0.000612025	0.597093	0.548042	0.650095	OID31199	Oncology_II	GAGE2A	Q6NT46
GAL	0.174329	0.144645	0.204197	0.701414	0.678938	0.725241	0.177414	0.148097	0.203661	0.700019	0.676423	0.725411	OID20727	Inflammation	GAL	P22466
GALNT10	0.146544	0.112972	0.179725	0.300452	0.286705	0.316572	0.149358	0.118238	0.180878	0.299889	0.285927	0.314278	OID21371	Oncology	GALNT10	Q86SR1
GALNT2	0.159433	0.131108	0.187296	0.280603	0.269152	0.292392	0.149827	0.123213	0.176379	0.282014	0.270292	0.293735	OID21423	Oncology	GALNT2	Q10471
GALNT3	0.124408	0.0933405	0.158964	0.433889	0.412524	0.457105	0.121312	0.0945859	0.148328	0.434818	0.413896	0.456885	OID20471	Inflammation	GALNT3	Q14435
GALNT5	0.129384	0.104492	0.153907	0.25673	0.247427	0.266121	0.128203	0.10472	0.153112	0.257111	0.247365	0.266452	OID30295	Cardiometabolic_II	GALNT5	Q7Z7M9
GALNT7	0.056438	0.0329417	0.0786426	0.226292	0.215921	0.237047	0.0615157	0.0425394	0.0820128	0.225029	0.215423	0.236183	OID21377	Oncology	GALNT7	Q86SF2
GAMT	-0.000400716	-0.0048266	0.00215232	0.359705	0.318438	0.403738	-0.00100595	-0.00631411	0.00157552	0.359975	0.315211	0.406472	OID30133	Cardiometabolic_II	GAMT	Q14353
GAPDH	0.0270452	0.0160738	0.0377136	0.340966	0.320577	0.3619	0.00902457	-0.000746543	0.022808	0.344192	0.323991	0.366681	OID30600	Inflammation_II	GAPDH	P04406
GART	0.00488009	-0.00376004	0.0127125	0.241719	0.226379	0.25775	0.00939378	0.00267213	0.0159653	0.241533	0.226679	0.25739	OID31004	Neurology_II	GART	P22102
GAS2	-0.000105209	-0.00622277	0.00367635	0.493167	0.456898	0.5301	0.0020578	-0.00429581	0.00690119	0.493953	0.456016	0.535884	OID31285	Oncology_II	GAS2	O43903
GAS6	0.0991898	0.0694499	0.128962	0.276256	0.265105	0.287925	0.104366	0.0799096	0.128484	0.275522	0.264654	0.287136	OID20318	Cardiometabolic	GAS6	Q14393
GASK1A	0.331218	0.292166	0.372173	0.365919	0.345548	0.388704	0.33325	0.29507	0.367225	0.365552	0.347714	0.384956	OID30109	Cardiometabolic_II	GASK1A	Q9UFP1
GAST	0.0377657	0.0176516	0.055817	1.3593	1.29669	1.42605	0.0334691	0.0156343	0.0523122	1.36331	1.29398	1.4306	OID31083	Neurology_II	GAST	P01350
GATA3	-0.00499006	-0.0118582	-0.000192208	0.268626	0.256461	0.281151	-0.00153115	-0.00639546	0.000628416	0.26824	0.25563	0.282709	OID31219	Oncology_II	GATA3	P23771
GATD3	0.0115586	-0.00137895	0.0260603	0.794416	0.758852	0.832985	0.0112484	0.00484211	0.0175321	0.794855	0.761026	0.8321	OID30253	Cardiometabolic_II	GATD3	P0DPI2
GBA	0.000601736	-0.00971841	0.00991784	0.550038	0.516815	0.585528	0.000334031	-0.00342528	0.00370238	0.5504	0.517232	0.590041	OID30966	Neurology_II	GBA	P04062
GBP1	0.111652	0.0836697	0.139586	0.681034	0.636706	0.726944	0.116655	0.0781631	0.158049	0.679921	0.636416	0.725059	OID31128	Neurology_II	GBP1	P32455
GBP2	0.00320906	-0.00230312	0.0079239	0.648082	0.603933	0.695999	0.0035278	-0.00357581	0.00968216	0.647109	0.604698	0.691288	OID20489	Inflammation	GBP2	P32456
GBP4	0.268234	0.214944	0.328729	0.495016	0.434802	0.563984	0.278983	0.225183	0.335538	0.490989	0.430026	0.555979	OID20845	Neurology	GBP4	Q96PP9
GBP6	-0.00373344	-0.00897706	0.000495434	0.474955	0.417143	0.540874	-0.000151445	-0.00293336	0.0019652	0.474465	0.414376	0.541637	OID30139	Cardiometabolic_II	GBP6	Q6ZN66
GC	0.678297	0.651189	0.70195	0.154978	0.148972	0.161118	0.669588	0.643792	0.693238	0.156987	0.150427	0.163985	OID30780	Inflammation_II	GC	P02774
GCC1	0.025689	0.0109794	0.0393573	1.1084	1.07249	1.1427	0.0116542	0.00457374	0.0191194	1.11646	1.08094	1.15298	OID31147	Neurology_II	GCC1	Q96CN9
GCG	0.0270798	0.0138467	0.0396048	1.37018	1.32761	1.41581	0.0195946	0.00687215	0.0320626	1.37354	1.3269	1.42441	OID21263	Oncology	GCG	P01275
GCHFR	0.0871514	0.059877	0.114788	0.522678	0.488178	0.563907	0.062988	0.0409614	0.0847082	0.529748	0.493662	0.567366	OID30631	Inflammation_II	GCHFR	P30047
GCLM	0.0159774	0.00510941	0.0272821	0.482716	0.433497	0.538071	0.00312267	-0.00183485	0.00736753	0.486438	0.439281	0.538384	OID30059	Cardiometabolic_II	GCLM	P48507
GCNT1	0.158496	0.127859	0.189253	0.352018	0.338357	0.366082	0.171467	0.140385	0.200332	0.349006	0.334687	0.363211	OID21379	Oncology	GCNT1	Q02742
GDF15	0.301863	0.254954	0.345934	0.484346	0.446602	0.52836	0.309387	0.260114	0.351977	0.481992	0.446325	0.527987	OID20251	Cardiometabolic	GDF15	Q99988
GDF2	0.152949	0.123013	0.183432	0.389676	0.374704	0.40465	0.163001	0.130288	0.191636	0.387572	0.373475	0.402938	OID20202	Cardiometabolic	GDF2	Q9UK05
GDNF	0.101624	0.0770751	0.125753	0.419998	0.392621	0.448536	0.109498	0.0865624	0.131899	0.417982	0.393094	0.446621	OID20861	Neurology	GDNF	P39905
GET3	0.00291137	-0.00233431	0.00699891	0.568822	0.521514	0.619717	0.00503663	0.00125378	0.00845503	0.569463	0.523246	0.619511	OID30303	Cardiometabolic_II	GET3	O43681
GFAP	0.209187	0.176108	0.240789	0.461133	0.438485	0.485328	0.211054	0.181494	0.239966	0.460697	0.438789	0.483399	OID21247	Oncology	GFAP	P14136
GFER	0.0297647	0.0146467	0.0440492	0.735761	0.703082	0.769725	0.0194246	0.00968372	0.0298742	0.740034	0.708726	0.772098	OID21259	Oncology	GFER	P55789
GFOD2	0.000889298	-0.00295986	0.00367924	1.32232	1.234	1.41503	-0.000244988	-0.00321042	0.00135087	1.3239	1.22802	1.42083	OID21216	Oncology	GFOD2	Q3B7J2
GFRA1	0.108871	0.0810463	0.135022	0.311017	0.296397	0.325504	0.111457	0.0854487	0.13677	0.310712	0.296876	0.326286	OID21457	Oncology	GFRA1	P56159
GFRA2	0.094316	0.0696994	0.118818	0.210041	0.199837	0.222432	0.102	0.0804513	0.125993	0.209282	0.198518	0.221089	OID21330	Oncology	GFRA2	O00451
GFRA3	0.121727	0.0902107	0.154859	0.299061	0.286243	0.311963	0.139069	0.111286	0.164827	0.296211	0.284181	0.309303	OID20933	Neurology	GFRA3	O60609
GFRAL	0.226708	0.189882	0.263305	0.570951	0.540015	0.60457	0.240566	0.202692	0.276565	0.56514	0.534527	0.59584	OID31091	Neurology_II	GFRAL	Q6UXV0
GGA1	0.00813528	-0.000276638	0.0164688	0.747686	0.691128	0.803455	0.0088877	0.00190562	0.0147076	0.747417	0.697553	0.80628	OID20838	Neurology	GGA1	Q9UJY5
GGACT	0.116763	0.0917755	0.141616	0.694826	0.669049	0.719646	0.112245	0.088901	0.136047	0.697186	0.670634	0.722265	OID30290	Cardiometabolic_II	GGACT	Q9BVM4
GGCT	0.0143408	0.00088446	0.0281997	0.495068	0.47581	0.514751	0.00555924	-0.003575	0.0143472	0.496548	0.477214	0.516379	OID30304	Cardiometabolic_II	GGCT	O75223
GGH	0.124293	0.085968	0.163565	0.369562	0.35268	0.38631	0.151823	0.119726	0.184794	0.363707	0.347871	0.379907	OID20416	Cardiometabolic	GGH	Q92820
GGT1	0.15388	0.123128	0.182255	0.57176	0.540042	0.607951	0.147936	0.117006	0.180366	0.573519	0.538804	0.610026	OID21075	Neurology	GGT1	P19440
GGT5	0.0628464	0.0410691	0.0834407	0.24343	0.230443	0.2564	0.0718376	0.0508312	0.0938905	0.242477	0.228392	0.256207	OID20909	Neurology	GGT5	P36269
GH1	0.0979251	0.0715982	0.122496	2.02138	1.96426	2.08325	0.0931679	0.0665933	0.11741	2.02484	1.96081	2.08695	OID20220	Cardiometabolic	GH1	P01241
GH2	0.00426961	-0.00275539	0.0101483	1.86693	1.76621	1.97658	0.0072177	0.00100437	0.012579	1.86222	1.7629	1.97289	OID21168	Oncology	GH2	P01242
GHR	0.19625	0.162478	0.22856	0.28655	0.276968	0.296012	0.219881	0.185529	0.253012	0.28247	0.272743	0.292424	OID30574	Inflammation_II	GHR	P10912
GHRHR	-0.0020013	-0.00679198	0.00113564	0.639825	0.565632	0.721085	-0.00083392	-0.00369079	7.49564e-05	0.643617	0.564386	0.724812	OID20841	Neurology	GHRHR	Q02643
GHRL	0.101632	0.0746617	0.129379	0.925402	0.892053	0.960877	0.116459	0.088792	0.143428	0.917964	0.88483	0.951881	OID20175	Cardiometabolic	GHRL	Q9UBU3
GID8	-0.0120355	-0.0205929	-0.00300317	0.332215	0.295832	0.375773	-0.00218099	-0.00689031	0.00010184	0.33096	0.296374	0.36981	OID31041	Neurology_II	GID8	Q9NWU2
GIGYF2	0.0229645	0.0113529	0.0348359	0.790771	0.759413	0.822289	0.00450543	-0.000634369	0.00939746	0.799202	0.766077	0.830039	OID31062	Neurology_II	GIGYF2	Q6Y7W6
GIMAP7	0.116188	0.0746395	0.157735	0.344477	0.297239	0.393974	0.112848	0.0794609	0.145909	0.346581	0.301676	0.397137	OID30639	Inflammation_II	GIMAP7	Q8NHV1
GIMAP8	0.0192692	0.00486108	0.0342805	0.534615	0.489355	0.582011	0.0209052	0.00890351	0.03279	0.535444	0.492446	0.582265	OID31194	Oncology_II	GIMAP8	Q8ND71
GIP	0.130329	0.102798	0.153522	0.545264	0.518944	0.571424	0.119715	0.0975389	0.140509	0.548771	0.523557	0.575924	OID30288	Cardiometabolic_II	GIP	P09681
GIPC2	0.118915	0.0905114	0.14688	0.309102	0.292844	0.325959	0.11152	0.0853586	0.139964	0.309713	0.292815	0.328009	OID31153	Neurology_II	GIPC2	Q8TF65
GIPC3	0.0269476	0.00957547	0.0444419	1.0025	0.967777	1.03852	0.027097	0.0141988	0.0394016	1.00284	0.971321	1.03638	OID31507	Oncology_II	GIPC3	Q8TF64
GIPR	-0.000918551	-0.00546395	0.00227744	0.457031	0.395143	0.526502	-0.000600436	-0.00338098	0.000690273	0.456889	0.394293	0.525269	OID30542	Inflammation_II	GIPR	P48546
GIT1	0.0381871	0.0205327	0.0564631	1.00069	0.967264	1.0337	0.00236692	-0.00502369	0.00904696	1.01929	0.987143	1.05131	OID30533	Inflammation_II	GIT1	Q9Y2X7
GJA8	-0.00114904	-0.00547941	0.0023709	0.649875	0.582678	0.722038	-0.00102008	-0.00353651	0.000311752	0.646737	0.58514	0.715517	OID31187	Oncology_II	GJA8	P48165
GKN1	0.019481	0.00794159	0.0307247	0.288871	0.27036	0.310103	0.0248813	0.013443	0.0366317	0.287781	0.269529	0.31053	OID20885	Neurology	GKN1	Q9NS71
GLA	0.0492712	0.0284816	0.0714408	0.386815	0.359745	0.413416	0.0468183	0.0257555	0.0689112	0.387357	0.362085	0.417967	OID30594	Inflammation_II	GLA	P06280
GLB1	0.112454	0.0784368	0.146564	0.443355	0.425517	0.461106	0.124259	0.0936767	0.152781	0.440271	0.421904	0.458597	OID20949	Neurology	GLB1	P16278
GLI2	-0.00213352	-0.00742911	0.00259412	0.328717	0.289263	0.37504	0.000897203	-0.00208121	0.00362523	0.3289	0.290677	0.372746	OID30429	Inflammation_II	GLI2	P10070
GLO1	0.0641844	0.0408812	0.087672	0.652178	0.627026	0.678092	0.0445962	0.0242569	0.0637889	0.659052	0.635388	0.685097	OID20107	Cardiometabolic	GLO1	Q04760
GLOD4	0.0267609	0.00703556	0.0457851	0.398368	0.384067	0.412408	0.0144055	0.00563184	0.0232535	0.400703	0.386673	0.415137	OID20710	Inflammation	GLOD4	Q9HC38
GLP1R	0.00190653	-0.00145273	0.00457709	0.379482	0.331818	0.42784	0.000113081	-0.00287084	0.00168686	0.37911	0.333256	0.430608	OID30809	Neurology_II	GLP1R	P43220
GLRX	0.256929	0.218837	0.295596	0.559284	0.533521	0.588189	0.219665	0.183353	0.253974	0.573406	0.545913	0.601947	OID20195	Cardiometabolic	GLRX	P35754
GLRX5	0.011204	-0.00549483	0.0274051	0.900656	0.867759	0.935046	0.0143565	0.0059407	0.0232703	0.899803	0.867629	0.931256	OID30663	Inflammation_II	GLRX5	Q86SX6
GLT8D2	0.00112877	-0.00334475	0.00475618	0.534886	0.468502	0.610356	0.0147792	0.00594426	0.0248269	0.53139	0.467968	0.6053	OID20825	Neurology	GLT8D2	Q9H1C3
GLYR1	0.00405357	-0.00301621	0.0102749	0.6404	0.580456	0.704389	0.00305496	-0.00207765	0.00765648	0.642049	0.580718	0.708994	OID31364	Oncology_II	GLYR1	Q49A26
GM2A	0.24305	0.183004	0.298918	0.360011	0.317708	0.413231	0.242689	0.185362	0.295487	0.358734	0.317425	0.41191	OID30413	Cardiometabolic_II	GM2A	P17900
GMFG	0.011145	-0.00196259	0.0246253	0.738818	0.7167	0.761284	0.0063603	-0.00149872	0.0136537	0.741522	0.719074	0.763115	OID30340	Cardiometabolic_II	GMFG	O60234
GMPR	0.0779081	0.0528319	0.10041	0.544791	0.523376	0.567562	0.0520672	0.0314709	0.0737473	0.552866	0.530424	0.576711	OID20641	Inflammation	GMPR	P36959
GMPR2	0.026383	0.00694606	0.0459212	0.680932	0.655131	0.710278	0.0159289	0.00602094	0.0254021	0.684319	0.656451	0.711299	OID30623	Inflammation_II	GMPR2	Q9P2T1
GNAS	0.00484207	-0.00997318	0.0187093	0.942834	0.893308	0.994078	0.00678659	-0.00382934	0.0164061	0.941289	0.894695	0.988681	OID31008	Neurology_II	GNAS	O95467
GNE	0.0321695	0.015834	0.0480552	0.704014	0.676742	0.73166	0.0182667	0.01012	0.0259609	0.707597	0.680771	0.734312	OID21231	Oncology	GNE	Q9Y223
GNGT1	-0.00117553	-0.00503306	0.00240343	0.564647	0.490365	0.645291	-0.00113841	-0.00484151	0.00109239	0.566891	0.497346	0.640069	OID30920	Neurology_II	GNGT1	P63211
GNLY	0.212811	0.178079	0.245166	0.542092	0.518164	0.568909	0.209323	0.180956	0.236094	0.544914	0.519913	0.574555	OID21132	Neurology	GNLY	P22749
GNPDA1	0.0112429	0.00232839	0.0197051	0.344604	0.297294	0.395665	0.0049379	-0.00221289	0.012814	0.346568	0.301051	0.400636	OID30197	Cardiometabolic_II	GNPDA1	P46926
GNPDA2	0.0530215	0.0332507	0.0734803	0.370018	0.353388	0.386762	0.0574178	0.0385903	0.0763081	0.369218	0.351343	0.386759	OID30597	Inflammation_II	GNPDA2	Q8TDQ7
GOLGA3	0.0409451	0.0217969	0.0594393	0.800314	0.766023	0.834858	0.0308793	0.0197778	0.0418652	0.804193	0.772747	0.836044	OID31026	Neurology_II	GOLGA3	Q08378
GOLM2	0.0495778	0.0255221	0.0735718	0.26327	0.2486	0.278508	0.061549	0.0387612	0.083114	0.2617	0.247003	0.278141	OID21044	Neurology	GOLM2	Q6P4E1
GOPC	0.0265703	0.0116987	0.0403719	1.10719	1.06772	1.14687	0.0102863	0.00317881	0.0174015	1.11685	1.07793	1.15365	OID20551	Inflammation	GOPC	Q9HD26
GORASP2	0.00824719	-0.00318295	0.0191684	0.489049	0.46363	0.516632	0.010384	0.00442565	0.016066	0.48869	0.463929	0.518745	OID31438	Oncology_II	GORASP2	Q9H8Y8
GOT1	0.0568968	0.0367415	0.0775909	0.456217	0.405009	0.53136	0.0476002	0.0287687	0.068207	0.457901	0.408139	0.525786	OID30417	Cardiometabolic_II	GOT1	P17174
GP1BA	0.0568514	0.0308202	0.0833927	0.366723	0.346316	0.389805	0.0677239	0.0497781	0.0869923	0.364883	0.344624	0.387957	OID20381	Cardiometabolic	GP1BA	P07359
GP1BB	0.0630905	0.0422313	0.0844099	0.658669	0.636399	0.680739	0.0694028	0.0526142	0.0867399	0.656864	0.634317	0.680138	OID30174	Cardiometabolic_II	GP1BB	P13224
GP2	0.273064	0.237444	0.304489	0.826059	0.781174	0.870878	0.261804	0.229504	0.293437	0.831514	0.787027	0.876784	OID20090	Cardiometabolic	GP2	P55259
GP5	0.0210066	0.00692167	0.0357735	0.368823	0.353183	0.383885	0.0202808	0.00979684	0.0299793	0.368803	0.352811	0.384818	OID30611	Inflammation_II	GP5	P40197
GP6	0.0488704	0.0246931	0.0741597	0.951121	0.923421	0.980171	0.0605042	0.0386208	0.0814814	0.94567	0.917095	0.974506	OID21091	Neurology	GP6	Q9HCN6
GPA33	0.118075	0.0863584	0.149253	1.47965	1.43798	1.5236	0.134452	0.107936	0.161058	1.46521	1.42662	1.50143	OID21376	Oncology	GPA33	Q99795
GPC1	0.165649	0.132676	0.198414	0.310039	0.296187	0.325437	0.16974	0.140565	0.198933	0.309629	0.29633	0.32506	OID21438	Oncology	GPC1	P35052
GPC5	0.213746	0.177696	0.248539	0.557648	0.536496	0.579093	0.213998	0.185831	0.245393	0.557234	0.537555	0.579978	OID20944	Neurology	GPC5	P78333
GPD1	0.00985349	0.00277664	0.0164613	0.592275	0.565547	0.618759	0.00429481	-0.0029819	0.0102517	0.594669	0.568302	0.624851	OID31358	Oncology_II	GPD1	P21695
GPHA2	0.0268572	0.0127715	0.0413984	0.467621	0.413759	0.52325	0.028547	0.0141009	0.0430735	0.467813	0.41784	0.521109	OID31437	Oncology_II	GPHA2	Q96T91
GPI	0.0127075	0.00341851	0.0216202	0.501621	0.477787	0.526755	-0.000609636	-0.00703558	0.00525517	0.504057	0.481044	0.528019	OID30680	Inflammation_II	GPI	P06744
GPIHBP1	0.0480955	0.0278703	0.0696563	0.730831	0.680813	0.78996	0.0567742	0.038384	0.0765303	0.728642	0.677598	0.790644	OID31469	Oncology_II	GPIHBP1	Q8IV16
GPKOW	0.0148068	0.00773406	0.0218497	0.396322	0.338707	0.455983	0.0086362	0.00268223	0.0141292	0.39772	0.338968	0.457498	OID20890	Neurology	GPKOW	Q92917
GPNMB	0.0914118	0.062157	0.119678	0.304194	0.290521	0.318718	0.0996591	0.0732129	0.124363	0.302775	0.288463	0.316992	OID20173	Cardiometabolic	GPNMB	Q14956
GPR101	0.000351506	-0.00341937	0.00371511	0.607253	0.545533	0.673656	0.000292135	-0.00464992	0.00269541	0.609915	0.542646	0.680117	OID30819	Neurology_II	GPR101	Q96P66
GPR158	0.021344	0.00907427	0.0350048	0.351279	0.314564	0.395019	0.0216877	0.01043	0.0331045	0.351883	0.316929	0.395496	OID31013	Neurology_II	GPR158	Q5T848
GPR15L	0.121542	0.0938726	0.148979	0.623934	0.594344	0.654042	0.128885	0.101918	0.157819	0.621556	0.594951	0.650658	OID31511	Oncology_II	C10orf99	Q6UWK7
GPR37	0.366004	0.323354	0.402923	0.601054	0.576104	0.629162	0.371146	0.330986	0.407824	0.59775	0.571	0.627708	OID20095	Cardiometabolic	GPR37	O15354
GPRC5C	0.00888189	-0.00630418	0.0239765	0.564483	0.52165	0.613995	0.0129436	0.00440654	0.0216519	0.564315	0.520217	0.612265	OID31340	Oncology_II	GPRC5C	Q9NQ84
GRAP2	0.00192476	-0.0162043	0.0205199	1.42659	1.37884	1.4721	0.00541124	-0.00229613	0.0124415	1.42425	1.38227	1.47095	OID20192	Cardiometabolic	GRAP2	O75791
GRHPR	0.0467499	0.0285711	0.0649303	0.646747	0.622487	0.670182	0.0306713	0.0137602	0.047451	0.650969	0.62801	0.675044	OID30289	Cardiometabolic_II	GRHPR	Q9UBQ7
GRIK2	0.0163651	0.00406942	0.0287949	0.41502	0.384659	0.448172	0.0228052	0.0103885	0.0364508	0.413047	0.38482	0.446149	OID30977	Neurology_II	GRIK2	Q13002
GRIN2B	-0.00230651	-0.00586878	0.00010792	0.606732	0.53031	0.685622	-0.00106388	-0.00377476	0.000561515	0.607697	0.527421	0.698651	OID30802	Neurology_II	GRIN2B	Q13224
GRK5	0.00254262	-0.00622252	0.0107009	0.564349	0.514216	0.618108	0.004275	-0.00420157	0.0127804	0.563243	0.513544	0.61324	OID20066	Cardiometabolic	GRK5	P34947
GRN	0.216776	0.175923	0.253988	0.242724	0.23041	0.254707	0.216546	0.18043	0.250165	0.243012	0.231981	0.254681	OID21159	Neurology	GRN	P28799
GRP	0.0779125	0.0540012	0.102062	0.549148	0.511925	0.590021	0.0952717	0.0700419	0.120991	0.545954	0.506527	0.586894	OID30264	Cardiometabolic_II	GRP	P07492
GRPEL1	0.0116494	-0.00217301	0.0253482	0.676814	0.642898	0.712783	0.0153228	0.00310983	0.026755	0.675319	0.640478	0.710984	OID21309	Oncology	GRPEL1	Q9HAV7
GRSF1	0.00583292	-0.00340099	0.0142987	0.818953	0.772862	0.867487	0.00349431	-0.00352505	0.00971858	0.821331	0.777061	0.868822	OID31224	Oncology_II	GRSF1	Q12849
GSAP	-0.000900174	-0.00474278	0.00265453	0.919444	0.851226	0.995426	-0.00139205	-0.00476986	0.000739873	0.916611	0.838167	0.988346	OID21173	Oncology	GSAP	A4D1B5
GSN	0.0272588	0.00833322	0.0449981	0.199644	0.183051	0.223422	0.0396936	0.0258011	0.0542453	0.197918	0.1813	0.220438	OID30714	Inflammation_II	GSN	P06396
GSR	0.0303042	0.0100737	0.0492428	0.238032	0.2237	0.254013	0.0219407	0.00908212	0.0353239	0.239575	0.227604	0.253615	OID30700	Inflammation_II	GSR	P00390
GSTA1	0.116042	0.0908048	0.140582	0.978962	0.94112	1.01696	0.114616	0.0895335	0.138845	0.981161	0.943172	1.01915	OID20166	Cardiometabolic	GSTA1	P08263
GSTA3	0.0883938	0.0647752	0.112303	0.856881	0.819924	0.896863	0.0936388	0.0734645	0.113014	0.855902	0.815463	0.896567	OID21242	Oncology	GSTA3	Q16772
GSTM4	0.0111092	0.00298915	0.0194935	0.704556	0.646874	0.766145	0.0136092	0.00620498	0.0214178	0.703912	0.644461	0.766039	OID30164	Cardiometabolic_II	GSTM4	Q03013
GSTP1	0.0180733	0.00621304	0.0299454	0.722991	0.679773	0.768097	0.0160178	0.00246404	0.0295009	0.723488	0.68028	0.770937	OID20876	Neurology	GSTP1	P09211
GSTT2B	0.786877	0.76515	0.808101	1.15298	1.09298	1.21262	0.702717	0.679583	0.725337	1.36209	1.30867	1.41189	OID31097	Neurology_II	GSTT2B	P0CG30
GTF2IRD1	0.000887023	-0.00411914	0.00430542	0.728568	0.66125	0.793594	0.00171616	-0.00149621	0.00450314	0.725998	0.660346	0.789677	OID31264	Oncology_II	GTF2IRD1	Q9UHL9
GTPBP2	0.0237904	0.00623182	0.0395673	0.825517	0.798632	0.853724	0.00652767	-0.000473627	0.0132643	0.832694	0.8058	0.858716	OID30946	Neurology_II	GTPBP2	Q9BX10
GUCA2A	0.0700711	0.0452895	0.0931881	0.353515	0.339095	0.369697	0.0829796	0.0609734	0.104564	0.350719	0.335005	0.365968	OID21101	Neurology	GUCA2A	Q02747
GUCY2C	0.00192695	-0.00206054	0.00539814	0.895418	0.833317	0.963068	0.000730305	-0.0044684	0.00525514	0.898818	0.836625	0.963358	OID31318	Oncology_II	GUCY2C	P25092
GUK1	-0.00114424	-0.00427275	0.0011454	0.393984	0.347437	0.446856	-0.000910342	-0.0033866	-5.024e-05	0.39411	0.345763	0.44787	OID30148	Cardiometabolic_II	GUK1	Q16774
GUSB	0.182711	0.14582	0.21596	0.682914	0.656313	0.706241	0.187872	0.155858	0.221586	0.681677	0.65704	0.706719	OID20296	Cardiometabolic	GUSB	P08236
GYS1	0.0501101	0.0225569	0.0753847	0.971605	0.937547	1.00444	0.0515763	0.0338234	0.0683349	0.97087	0.940233	1.00389	OID20097	Cardiometabolic	GYS1	P13807
GZMA	0.0798264	0.0542298	0.105969	0.38298	0.365758	0.399902	0.0754649	0.0540636	0.0966544	0.383395	0.368139	0.400265	OID20663	Inflammation	GZMA	P12544
GZMB	0.121307	0.0916034	0.153591	0.734987	0.660305	0.816152	0.112414	0.088578	0.1393	0.736542	0.663535	0.80731	OID20604	Inflammation	GZMB	P10144
GZMH	0.0777528	0.0520366	0.103692	0.852901	0.770528	0.942753	0.067991	0.0489758	0.0883701	0.856549	0.780432	0.946876	OID20096	Cardiometabolic	GZMH	P20718
H2AP	9.66935e-05	-0.0052956	0.00549515	0.517066	0.441831	0.597538	0.00283991	-0.00247726	0.00843622	0.517417	0.447825	0.601169	OID31232	Oncology_II	H2AP	O75409
HADH	-0.00374005	-0.0148703	0.00231508	0.645191	0.563563	0.73114	0.000352665	-0.00673538	0.0043826	0.641065	0.559945	0.735466	OID30132	Cardiometabolic_II	HADH	Q16836
HAGH	0.128205	0.0989589	0.157449	0.764878	0.736252	0.793614	0.0484769	0.029347	0.0680576	0.799549	0.772431	0.827907	OID21459	Oncology	HAGH	Q16775
HAO1	0.0686353	0.0405089	0.0953607	1.46401	1.41264	1.51313	0.0643338	0.0441921	0.0847978	1.46789	1.41936	1.51593	OID21395	Oncology	HAO1	Q9UJM8
HARS1	0.0141574	-0.00388872	0.0317175	0.851174	0.821337	0.881141	0.00706719	-0.000401559	0.0145164	0.854232	0.826654	0.885122	OID21086	Neurology	HARS1	P12081
HAVCR1	0.287005	0.245543	0.327407	0.655213	0.616173	0.701615	0.297608	0.257448	0.336649	0.649991	0.609257	0.698762	OID21422	Oncology	HAVCR1	Q96D42
HAVCR2	0.0503431	0.0271509	0.0733761	0.397555	0.377924	0.417946	0.059373	0.0360579	0.0811229	0.395579	0.375696	0.415796	OID21137	Neurology	HAVCR2	Q8TDQ0
HBEGF	0.0616469	0.0321301	0.0903767	0.797431	0.771973	0.824402	0.0708645	0.0505901	0.0909541	0.794204	0.768794	0.822656	OID21465	Oncology	HBEGF	Q99075
HBQ1	0.125383	0.0941241	0.157852	0.619024	0.588602	0.64815	0.0786962	0.0523276	0.103834	0.635301	0.607382	0.664167	OID21433	Oncology	HBQ1	P09105
HBZ	0.596983	0.554803	0.63323	0.669229	0.625469	0.71541	0.548838	0.507857	0.587664	0.7086	0.665887	0.757655	OID30307	Cardiometabolic_II	HBZ	P02008
HCG22	0.026884	0.00711337	0.044097	0.542911	0.444417	0.642743	0.0266606	0.0116114	0.0432412	0.543485	0.451254	0.644377	OID30088	Cardiometabolic_II	HCG22	E2RYF7
HCLS1	0.032709	0.013084	0.0531812	0.629384	0.606464	0.65202	0.0171001	0.00638583	0.0300764	0.634556	0.611934	0.658859	OID20648	Inflammation	HCLS1	P14317
HDAC8	0.00153827	-0.00387284	0.00567685	0.65167	0.566722	0.746383	0.00129658	-0.00328143	0.00575361	0.649162	0.570861	0.739344	OID30436	Inflammation_II	HDAC8	Q9BY41
HDAC9	-0.000952318	-0.00437225	0.000942378	0.687274	0.60737	0.773409	-0.000812813	-0.00422751	0.000758444	0.682578	0.599467	0.771384	OID30832	Neurology_II	HDAC9	Q9UKV0
HDDC2	0.195939	0.151452	0.23941	0.400209	0.376733	0.430494	0.188699	0.14501	0.227073	0.401492	0.378915	0.430403	OID31447	Oncology_II	HDDC2	Q7Z4H3
HDGF	0.55301	0.523104	0.58244	0.710937	0.687629	0.735587	0.530789	0.500208	0.559443	0.727995	0.703917	0.754455	OID21455	Oncology	HDGF	P51858
HDGFL2	0.024175	0.0123773	0.0349533	0.696288	0.656664	0.73599	0.0129701	0.00482518	0.0206546	0.698195	0.655832	0.74074	OID31136	Neurology_II	HDGFL2	Q7Z4V5
HEBP1	-0.000202416	-0.00373498	0.00240646	0.643668	0.574693	0.724026	0.00165608	-0.00613764	0.00836133	0.645554	0.574234	0.725166	OID20063	Cardiometabolic	HEBP1	Q9NRV9
HEG1	0.162952	0.132483	0.192628	0.269344	0.257421	0.281441	0.14647	0.117791	0.174251	0.2722	0.259632	0.285162	OID30579	Inflammation_II	HEG1	Q9ULI3
HEPACAM2	0.344286	0.308924	0.378161	0.361933	0.348131	0.376198	0.341253	0.309278	0.373014	0.363144	0.349632	0.37741	OID31151	Neurology_II	HEPACAM2	A8MVW5
HEPH	0.0701134	0.0507631	0.0900668	0.271655	0.259717	0.284289	0.0674572	0.0490065	0.0848744	0.271801	0.259838	0.283642	OID30337	Cardiometabolic_II	HEPH	Q9BQS7
HEXIM1	0.046964	0.0288023	0.0645033	0.903512	0.872714	0.933596	0.0243269	0.0123503	0.0358095	0.914016	0.880363	0.943611	OID20589	Inflammation	HEXIM1	O94992
HGF	0.0796548	0.0585346	0.100947	0.42446	0.408071	0.440127	0.0884017	0.0664372	0.110692	0.42266	0.406088	0.439039	OID20656	Inflammation	HGF	P14210
HGFAC	0.197406	0.16691	0.228467	0.258932	0.245329	0.273364	0.196734	0.167378	0.229482	0.259193	0.245517	0.273856	OID30718	Inflammation_II	HGFAC	Q04756
HGS	0.0196158	0.00495298	0.0327703	0.846472	0.813706	0.879267	0.0154474	0.0071315	0.0237535	0.847742	0.81806	0.879578	OID21175	Oncology	HGS	O14964
HHEX	0.0221854	0.00375267	0.0407035	0.792401	0.764632	0.821231	0.0219528	0.0109985	0.0322907	0.792316	0.763545	0.820535	OID31107	Neurology_II	HHEX	Q03014
HIF1A	0.000703603	-0.00268779	0.00286449	0.652338	0.575524	0.73085	-0.00176548	-0.00464867	-0.000384594	0.653504	0.580594	0.730563	OID30425	Inflammation_II	HIF1A	Q16665
HIP1	-0.00327931	-0.0104461	0.00318084	0.35756	0.319867	0.401696	-0.000132342	-0.00350948	0.00215037	0.356889	0.318572	0.400734	OID30071	Cardiometabolic_II	HIP1	O00291
HIP1R	0.036951	0.0190171	0.0550218	0.484561	0.434137	0.538546	0.0382347	0.0210336	0.0543119	0.484419	0.436631	0.539527	OID31141	Neurology_II	HIP1R	O75146
HJV	0.00214665	-0.00943828	0.0136596	0.484666	0.439512	0.536615	0.00331789	-0.00652761	0.0133623	0.482821	0.43955	0.532603	OID31006	Neurology_II	HJV	Q6ZVN8
HK2	-0.000887566	-0.00437408	0.00146964	0.289047	0.27737	0.300612	-0.00203148	-0.00566685	2.3637e-05	0.288922	0.277939	0.300052	OID20065	Cardiometabolic	HK2	P52789
HLA-A	0.726854	0.70642	0.746228	0.178187	0.170825	0.18526	0.701052	0.680532	0.719936	0.186388	0.179361	0.193693	OID31048	Neurology_II	HLA-A	P04439
HLA-DRA	0.23714	0.202125	0.27108	0.342587	0.326655	0.35806	0.239133	0.203325	0.273683	0.341858	0.325937	0.358553	OID20520	Inflammation	HLA-DRA	P01903
HLA-E	0.143049	0.107295	0.178654	0.309544	0.289642	0.332991	0.14587	0.114148	0.176638	0.309313	0.28831	0.332071	OID20532	Inflammation	HLA-E	P13747
HMBS	0.0960322	0.0744743	0.117138	0.454976	0.438716	0.470784	0.0428737	0.0265667	0.0606037	0.467621	0.452484	0.483939	OID21385	Oncology	HMBS	P08397
HMCN2	0.230911	0.191319	0.269711	0.531046	0.51043	0.552381	0.206567	0.172831	0.238075	0.539241	0.51763	0.561315	OID30592	Inflammation_II	HMCN2	Q8NDA2
HMGCL	0.00932718	0.00347724	0.0149308	0.502785	0.476499	0.52853	0.00288503	-0.00175665	0.00685403	0.504148	0.478276	0.531154	OID30214	Cardiometabolic_II	HMGCL	P35914
HMGCS1	-0.00176634	-0.00496718	0.000637583	0.46864	0.424781	0.514474	-2.17138e-05	-0.00267118	0.00162264	0.468842	0.422712	0.519121	OID30157	Cardiometabolic_II	HMGCS1	Q01581
HMMR	-0.00485406	-0.0115816	-0.000326814	0.529073	0.476755	0.591562	-0.00179079	-0.00644092	0.000679331	0.529148	0.479222	0.589126	OID31175	Oncology_II	HMMR	O75330
HMOX1	0.1031	0.0729962	0.133883	0.508389	0.481003	0.542439	0.109759	0.0845144	0.134483	0.506909	0.479792	0.537112	OID20217	Cardiometabolic	HMOX1	P09601
HMOX2	0.0241425	0.011583	0.0363412	0.556136	0.511488	0.60593	0.0214938	0.00997592	0.0328129	0.555757	0.508333	0.604028	OID20887	Neurology	HMOX2	P30519
HNF1A	-0.00444435	-0.0124183	0.00011667	0.670323	0.598476	0.752349	-0.00449521	-0.0113391	-0.000921102	0.668084	0.600618	0.738666	OID30919	Neurology_II	HNF1A	P20823
HNMT	0.291524	0.247398	0.333384	0.465233	0.44195	0.490794	0.291183	0.247272	0.333913	0.465364	0.440886	0.4917	OID20975	Neurology	HNMT	P50135
HNRNPK	0.0262752	0.0120798	0.0396267	0.854198	0.81943	0.890445	0.0137012	0.00542083	0.0224217	0.859654	0.826217	0.896988	OID20051	Cardiometabolic	HNRNPK	P61978
HNRNPUL1	0.0521384	0.0339949	0.0722341	0.538157	0.491212	0.588331	0.0286445	0.0164084	0.0410604	0.543082	0.499693	0.591126	OID31037	Neurology_II	HNRNPUL1	Q9BUJ2
HPCAL1	0.00247702	-0.0129526	0.0172441	0.816717	0.789092	0.846115	0.00340731	-0.00469535	0.0114292	0.816923	0.790632	0.843976	OID20615	Inflammation	HPCAL1	P37235
HPGDS	0.168052	0.129405	0.203084	0.385456	0.357794	0.420191	0.174094	0.137483	0.207537	0.383748	0.354806	0.41939	OID21266	Oncology	HPGDS	O60760
HPSE	0.0388058	0.0250206	0.0539398	0.961559	0.926918	1.00103	0.0382801	0.0239737	0.0514381	0.962417	0.924087	1.00266	OID30409	Cardiometabolic_II	HPSE	Q9Y251
HRAS	-0.000964824	-0.00545196	0.00282571	1.02883	0.919827	1.15249	0.000158601	-0.00251064	0.00147876	1.02506	0.911819	1.14377	OID31263	Oncology_II	HRAS	P01112
HRC	0.0215222	0.00830354	0.0351811	0.380241	0.331684	0.442804	0.0203829	0.00855261	0.0322354	0.38279	0.333775	0.449751	OID30211	Cardiometabolic_II	HRC	P23327
HRG	0.116309	0.0879922	0.144085	0.2931	0.280836	0.306277	0.12557	0.100968	0.150514	0.292186	0.279539	0.30479	OID30770	Inflammation_II	HRG	P04196
HS1BP3	-0.00717094	-0.0270143	0.012618	0.922621	0.891899	0.954558	0.00963842	-0.0025239	0.0216495	0.914873	0.883951	0.946617	OID30243	Cardiometabolic_II	HS1BP3	Q53T59
HS3ST3B1	0.0953504	0.06712	0.122848	0.383575	0.369662	0.397963	0.108596	0.0860616	0.130959	0.381261	0.366609	0.396778	OID21303	Oncology	HS3ST3B1	Q9Y662
HS6ST1	0.0746841	0.0489929	0.0992262	0.363232	0.348276	0.380537	0.0885297	0.0648657	0.110021	0.360416	0.344188	0.376965	OID21441	Oncology	HS6ST1	O60243
HS6ST2	0.092055	0.0634114	0.118016	0.334923	0.318576	0.35468	0.0918006	0.0659876	0.118257	0.335828	0.317358	0.356006	OID30481	Inflammation_II	HS6ST2	Q96MM7
HSBP1	0.183683	0.149664	0.214595	0.890107	0.861695	0.917641	0.187708	0.156963	0.217634	0.887653	0.857242	0.916769	OID30232	Cardiometabolic_II	HSBP1	O75506
HSD11B1	0.0762003	0.0543202	0.095643	0.450673	0.435169	0.466886	0.0830694	0.0633225	0.101889	0.448379	0.431358	0.464813	OID20575	Inflammation	HSD11B1	P28845
HSD17B14	0.412845	0.372384	0.449762	0.494901	0.472783	0.519402	0.424161	0.388781	0.459063	0.490277	0.467789	0.512629	OID31098	Neurology_II	HSD17B14	Q9BPX1
HSD17B3	0.000967541	-0.00324785	0.00496701	0.512696	0.461391	0.564071	0.000881792	-0.0022089	0.00248275	0.514157	0.469636	0.564202	OID30145	Cardiometabolic_II	HSD17B3	P37058
HSDL2	0.206559	0.164579	0.249564	0.442036	0.420443	0.465293	0.214914	0.176257	0.253047	0.439657	0.41674	0.463001	OID30256	Cardiometabolic_II	HSDL2	Q6YN16
HSP90B1	-0.00264992	-0.00703749	0.00104448	0.672788	0.619802	0.723798	-0.0016678	-0.00711122	0.000670794	0.670725	0.6197	0.727644	OID20829	Neurology	HSP90B1	P14625
HSPA1A	0.0162127	0.00185782	0.0299972	0.823694	0.786522	0.859876	0.00826388	-0.00261157	0.0186521	0.829305	0.793979	0.865414	OID20718	Inflammation	HSPA1A	P0DMV8
HSPA2	0.0399835	0.0224389	0.0578436	0.346352	0.320076	0.377253	0.039196	0.0219293	0.0573028	0.346586	0.320487	0.376137	OID31424	Oncology_II	HSPA2	P54652
HSPB1	0.138497	0.109316	0.166973	0.698113	0.671968	0.726801	0.131699	0.106955	0.156357	0.702048	0.674677	0.727209	OID20230	Cardiometabolic	HSPB1	P04792
HSPB6	0.242709	0.206527	0.278391	0.439426	0.417222	0.46179	0.240087	0.199687	0.276453	0.440479	0.419724	0.464433	OID21408	Oncology	HSPB6	O14558
HSPG2	0.094334	0.0739995	0.115926	0.292529	0.274789	0.313148	0.0987594	0.0757803	0.122307	0.292069	0.274071	0.312187	OID20383	Cardiometabolic	HSPG2	P98160
HTR1A	0.00128357	-0.00273811	0.00515631	0.787904	0.716611	0.863023	0.00269567	-0.00174756	0.0064662	0.785233	0.717164	0.850325	OID30824	Neurology_II	HTR1A	P08908
HTR1B	-0.000330194	-0.00416357	0.00263119	0.446742	0.404455	0.49582	2.84154e-05	-0.00341869	0.00290773	0.445708	0.404869	0.494978	OID30866	Neurology_II	HTR1B	P28222
HTRA2	0.0164252	0.000492139	0.0321584	0.674512	0.648916	0.701365	0.00819677	0.00105135	0.0156465	0.677167	0.653235	0.701499	OID21471	Oncology	HTRA2	O43464
HYAL1	0.0532052	0.0307793	0.0770351	0.255624	0.241156	0.274327	0.0540139	0.0332727	0.0747188	0.255414	0.240318	0.271081	OID20357	Cardiometabolic	HYAL1	Q12794
HYOU1	0.0573499	0.031208	0.0807074	0.233704	0.225491	0.241878	0.072475	0.05408	0.0906292	0.231674	0.223303	0.239961	OID20300	Cardiometabolic	HYOU1	Q9Y4L1
ICA1	0.0457194	0.0267383	0.0644524	0.868384	0.834485	0.903543	0.0221477	0.00934012	0.0353639	0.879095	0.84142	0.914861	OID20484	Inflammation	ICA1	Q05084
ICAM1	0.131479	0.101726	0.161603	0.327169	0.307586	0.349496	0.139692	0.111571	0.167464	0.325663	0.304101	0.349332	OID20411	Cardiometabolic	ICAM1	P05362
ICAM2	0.555975	0.520555	0.59009	0.235612	0.22404	0.246953	0.523708	0.486094	0.558822	0.243867	0.232824	0.255836	OID20248	Cardiometabolic	ICAM2	P13598
ICAM3	0.118179	0.0840657	0.150223	0.27297	0.256028	0.291295	0.129496	0.102053	0.158918	0.271077	0.254584	0.290485	OID20277	Cardiometabolic	ICAM3	P32942
ICAM4	0.355691	0.317255	0.393115	0.492208	0.473104	0.51248	0.304429	0.27118	0.335393	0.511673	0.494462	0.530319	OID20578	Inflammation	ICAM4	Q14773
ICAM5	0.339901	0.299841	0.377702	0.415551	0.400297	0.43022	0.315734	0.279366	0.350084	0.423059	0.408616	0.438373	OID20145	Cardiometabolic	ICAM5	Q9UMF0
ICOSLG	0.11974	0.0920722	0.148411	0.201653	0.192996	0.211554	0.130888	0.104233	0.156963	0.200509	0.191247	0.20931	OID21351	Oncology	ICOSLG	O75144
ID4	-0.0073087	-0.0145681	-0.000846456	0.509974	0.445974	0.580436	-0.000903044	-0.00528019	0.00159081	0.507951	0.443157	0.576232	OID31284	Oncology_II	ID4	P47928
IDI2	0.0840972	0.0470478	0.11947	0.505983	0.472752	0.543789	0.0860534	0.0476225	0.121244	0.505926	0.474339	0.543957	OID20823	Neurology	IDI2	Q9BXS1
IDO1	0.0812898	0.0589944	0.104507	0.641062	0.599179	0.696346	0.0765134	0.0536849	0.101194	0.643615	0.601036	0.699156	OID30230;OID30563;OID31050;OID31474	Cardiometabolic_II;Inflammation_II;Neurology_II;Oncology_II	IDO1;IDO1;IDO1;IDO1	P14902;P14902;P14902;P14902
IDS	0.0175525	-0.000263207	0.0364924	0.0913257	0.0839621	0.100196	0.0206262	0.00280216	0.0391688	0.0909538	0.0838367	0.0999897	OID20619	Inflammation	IDS	P22304
IDUA	0.255023	0.215462	0.297536	0.430918	0.41528	0.447686	0.284677	0.250156	0.320307	0.422627	0.406035	0.438394	OID21468	Oncology	IDUA	P35475
IFI30	0.141856	0.107391	0.174958	0.403648	0.386057	0.420842	0.139926	0.108413	0.170304	0.403981	0.386839	0.421916	OID31505	Oncology_II	IFI30	P13284
IFIT1	0.000979027	-0.00206442	0.00341525	0.548667	0.49921	0.603207	6.50642e-05	-0.00295129	0.00226906	0.546654	0.500266	0.598246	OID31310	Oncology_II	IFIT1	P09914
IFIT3	0.0285216	0.0151965	0.0409456	0.357142	0.339516	0.376026	0.0173782	0.00409923	0.0288671	0.359543	0.341803	0.378072	OID31283	Oncology_II	IFIT3	O14879
IFNAR1	0.0782823	0.0536668	0.102238	0.25149	0.233552	0.270606	0.0861505	0.0615067	0.110891	0.25116	0.234127	0.27109	OID31491	Oncology_II	IFNAR1	P17181
IFNG	0.0146348	0.00529045	0.0236634	1.23707	1.14871	1.33453	0.0147923	0.00532233	0.024766	1.23612	1.14905	1.33341	OID20495	Inflammation	IFNG	P01579
IFNGR1	0.0607843	0.0352801	0.0876263	0.220851	0.212621	0.229033	0.072946	0.0526465	0.0913882	0.219486	0.211093	0.227853	OID20678	Inflammation	IFNGR1	P15260
IFNGR2	0.582748	0.550117	0.613808	0.373071	0.357653	0.388316	0.499856	0.467043	0.530881	0.408555	0.393822	0.424561	OID20941	Neurology	IFNGR2	P38484
IFNL1	0.0263296	0.0152984	0.0366559	0.488624	0.460828	0.517571	0.024134	0.014443	0.0339444	0.488955	0.460142	0.519392	OID20795	Neurology	IFNL1	Q8IU54
IFNL2	-0.00867655	-0.0185903	0.00278121	0.611384	0.546203	0.672455	-0.00097369	-0.00459026	0.000879521	0.609545	0.546949	0.669224	OID30791	Neurology_II	IFNL2	Q8IZJ0
IFNLR1	0.0381078	0.0207924	0.0539748	0.394732	0.36678	0.423709	0.0498144	0.0375309	0.0620677	0.39228	0.367082	0.420381	OID20506	Inflammation	IFNLR1	Q8IU57
IFNW1	-0.00274516	-0.0078229	0.000996691	0.376092	0.316193	0.436329	-0.000973089	-0.0039285	-2.23322e-05	0.373944	0.317795	0.437041	OID30129	Cardiometabolic_II	IFNW1	P05000
IFT20	0.00500544	-0.00119314	0.0110623	0.457162	0.426701	0.487754	0.00192663	-0.00215634	0.00532184	0.458299	0.428525	0.490016	OID30962	Neurology_II	IFT20	Q8IY31
IGBP1	0.0354955	0.0218253	0.0493886	0.635516	0.611067	0.659274	0.0122521	0.00266525	0.021917	0.643675	0.6198	0.667071	OID31059	Neurology_II	IGBP1	P78318
IGDCC3	-0.00143557	-0.0053693	0.00093374	0.532535	0.464515	0.612867	-0.000806538	-0.00363422	0.000100513	0.529219	0.453518	0.607161	OID30862	Neurology_II	IGDCC3	Q8IVU1
IGDCC4	0.150608	0.120718	0.179413	0.266265	0.25381	0.279003	0.154548	0.126915	0.183051	0.265908	0.25241	0.280511	OID30402	Cardiometabolic_II	IGDCC4	Q8TDY8
IGF1R	0.175515	0.142969	0.207759	0.215173	0.206087	0.225432	0.163593	0.136333	0.192163	0.216408	0.206896	0.226261	OID21274	Oncology	IGF1R	P08069
IGF2BP3	0.000128569	-0.00464882	0.00421287	0.490742	0.439077	0.541756	-0.000419774	-0.00357225	0.0013385	0.491159	0.437634	0.544051	OID30112	Cardiometabolic_II	IGF2BP3	O00425
IGF2R	0.148343	0.116264	0.18393	0.247552	0.235952	0.26032	0.15706	0.128368	0.185685	0.246228	0.234799	0.259442	OID21146	Neurology	IGF2R	P11717
IGFBP1	0.0392339	0.0191352	0.0570853	1.49998	1.45657	1.54449	0.0377108	0.0173915	0.0564604	1.5017	1.45331	1.55008	OID20246	Cardiometabolic	IGFBP1	P08833
IGFBP2	0.0539689	0.0333477	0.0738279	0.755879	0.732221	0.778929	0.0467994	0.0276925	0.0674799	0.75982	0.737896	0.781284	OID20325	Cardiometabolic	IGFBP2	P18065
IGFBP3	0.183531	0.15039	0.217898	0.306594	0.290653	0.323011	0.171754	0.14101	0.201158	0.308287	0.292571	0.325251	OID20398	Cardiometabolic	IGFBP3	P17936
IGFBP4	0.115696	0.0888481	0.143127	0.473814	0.444775	0.503737	0.124705	0.0989281	0.148089	0.471717	0.445323	0.499022	OID21158	Neurology	IGFBP4	P22692
IGFBP6	0.263232	0.229599	0.296028	0.323946	0.306214	0.343413	0.270622	0.237217	0.305611	0.322601	0.303323	0.341856	OID20413	Cardiometabolic	IGFBP6	P24592
IGFBP7	0.158048	0.128186	0.189741	0.334038	0.307536	0.359579	0.164677	0.134984	0.194449	0.33328	0.309291	0.359591	OID20236	Cardiometabolic	IGFBP7	Q16270
IGFBPL1	0.222395	0.190116	0.252021	0.358675	0.339015	0.381607	0.23933	0.20779	0.268881	0.35441	0.334013	0.377228	OID20155	Cardiometabolic	IGFBPL1	Q8WX77
IGFL4	-0.000997758	-0.00437305	0.00164879	0.794416	0.704674	0.89246	-0.000448063	-0.00316726	0.00129514	0.800771	0.70212	0.904815	OID30500	Inflammation_II	IGFL4	Q6B9Z1
IGHMBP2	-9.80912e-05	-0.00525064	0.00477506	0.585908	0.537923	0.638829	0.000472855	-0.00405672	0.00417934	0.583272	0.535012	0.639024	OID30123	Cardiometabolic_II	IGHMBP2	P38935
IGLC2	0.0355789	0.0188269	0.0536398	0.223215	0.199006	0.253845	0.0321274	0.0176154	0.0482049	0.22376	0.200191	0.253818	OID30740	Inflammation_II	IGLC2	P0DOY2
IGLON5	-0.00270759	-0.00738933	5.94608e-05	0.929082	0.837051	1.01812	-0.00113012	-0.00461043	0.000595167	0.926626	0.844002	1.0152	OID31169	Oncology_II	IGLON5	A6NGN9
IGSF21	0.0943677	0.0633411	0.128265	0.384921	0.351588	0.423375	0.0830113	0.0527531	0.112836	0.387083	0.355818	0.425144	OID30210	Cardiometabolic_II	IGSF21	Q96ID5
IGSF3	0.0417079	0.0219897	0.0610132	0.412261	0.38028	0.44897	0.0459399	0.0292339	0.0609839	0.411639	0.381507	0.447653	OID21312	Oncology	IGSF3	O75054
IGSF8	0.0483885	0.0274871	0.0678525	0.324441	0.309213	0.340363	0.0476522	0.0311372	0.0641716	0.324595	0.310563	0.340596	OID20167	Cardiometabolic	IGSF8	Q969P0
IGSF9	0.0765367	0.0529022	0.0985991	0.96895	0.929749	1.00997	0.0779462	0.057611	0.0967513	0.967741	0.931825	1.00456	OID30330	Cardiometabolic_II	IGSF9	Q9P2J2
IKBKG	0.0465898	0.0254691	0.0671986	1.02596	0.992029	1.06178	0.00683311	-0.00183885	0.0152137	1.04822	1.01399	1.08435	OID20544	Inflammation	IKBKG	Q9Y6K9
IKZF2	0.00766066	0.000568434	0.0146684	0.963181	0.881619	1.04691	0.00899179	-0.000688477	0.0173218	0.962851	0.882094	1.05283	OID21213	Oncology	IKZF2	Q9UKS7
IL10	0.0249977	0.00992143	0.040407	0.89778	0.839611	0.959615	0.0347697	0.0198402	0.049092	0.891533	0.833605	0.951458	OID20431	Inflammation	IL10	P22301
IL10RA	0.00182167	-0.00419175	0.00759155	0.657344	0.58906	0.730292	0.00295141	-0.00117355	0.00677847	0.656546	0.585227	0.739365	OID20420	Inflammation	IL10RA	Q13651
IL10RB	0.215014	0.178337	0.248571	0.296549	0.281972	0.311188	0.224725	0.190937	0.256859	0.295212	0.281015	0.310625	OID20696	Inflammation	IL10RB	Q08334
IL11	-0.00891161	-0.0191518	-0.00176155	0.730381	0.668408	0.799591	-0.00421936	-0.0109859	0.000356674	0.726814	0.667821	0.788063	OID20455	Inflammation	IL11	P20809
IL12A_IL12B	0.203519	0.167461	0.237675	0.813335	0.775807	0.855318	0.204495	0.171853	0.236877	0.812793	0.775791	0.853973	OID21327	Oncology	IL12A;IL12B	P29459;P29460
IL12B	0.228642	0.192135	0.264481	0.566491	0.542812	0.590735	0.234052	0.198812	0.267217	0.563485	0.540273	0.587134	OID20666	Inflammation	IL12B	P29460
IL12RB1	0.107833	0.0784013	0.134953	0.394401	0.378131	0.408989	0.119658	0.090464	0.147279	0.391421	0.376468	0.406295	OID20486	Inflammation	IL12RB1	P42701
IL12RB2	0.0084204	0.00332877	0.0133249	0.418907	0.397192	0.447213	0.00565364	0.00129629	0.00971509	0.419608	0.397784	0.445871	OID30422	Inflammation_II	IL12RB2	Q99665
IL13	-0.00706958	-0.0138673	-0.001126	0.557891	0.477261	0.649159	-0.00183571	-0.007282	0.00333575	0.556438	0.473751	0.645724	OID20430	Inflammation	IL13	P35225
IL13RA1	0.0065533	-0.000183317	0.0128517	0.25041	0.241506	0.25881	0.00117041	-0.00626699	0.00818747	0.251162	0.241769	0.260351	OID21504	Oncology	IL13RA1	P78552
IL13RA2	-0.00144504	-0.00601764	0.00178012	0.292967	0.282243	0.303913	-0.000400594	-0.00295874	0.00118669	0.293155	0.282076	0.304388	OID30841	Neurology_II	IL13RA2	Q14627
IL15	0.0472407	0.029287	0.063643	0.360293	0.338366	0.383462	0.052107	0.0351073	0.0684504	0.359629	0.337379	0.383384	OID20562	Inflammation	IL15	P40933
IL15RA	0.0876137	0.0565644	0.11656	0.35665	0.341691	0.371748	0.109819	0.0826466	0.137485	0.35257	0.338879	0.367441	OID20498	Inflammation	IL15RA	Q13261
IL16	0.137087	0.0989512	0.176111	0.495666	0.454112	0.535382	0.129165	0.0873864	0.16973	0.497711	0.458777	0.540009	OID20633	Inflammation	IL16	Q14005
IL17A	0.000856007	-0.00532116	0.00639427	0.451452	0.416432	0.488463	0.00226413	-0.00214485	0.00601333	0.451656	0.41864	0.487332	OID20469	Inflammation	IL17A	Q16552
IL17C	0.0331342	0.0176238	0.0495865	0.77294	0.729019	0.823845	0.0363083	0.0194761	0.0518912	0.773205	0.724921	0.826034	OID20477	Inflammation	IL17C	Q9P0M4
IL17D	0.164776	0.122883	0.214348	0.358393	0.313231	0.40692	0.169769	0.121643	0.216456	0.357305	0.31578	0.410838	OID20481	Inflammation	IL17D	Q8TAD2
IL17F	0.00536129	-0.000405216	0.0110349	0.82668	0.767473	0.88705	0.0102097	0.00340503	0.0163151	0.825552	0.762505	0.886507	OID20456	Inflammation	IL17F	Q96PD4
IL17RA	0.546931	0.507281	0.587823	0.325404	0.306014	0.344239	0.509955	0.47059	0.547143	0.33851	0.320566	0.357219	OID21089	Neurology	IL17RA	Q96F46
IL17RB	0.434075	0.399469	0.467682	0.454174	0.438429	0.470525	0.440992	0.406088	0.476099	0.451132	0.435334	0.469295	OID20585	Inflammation	IL17RB	Q9NRM6
IL18	0.12108	0.0936513	0.14941	0.522286	0.49338	0.552853	0.132932	0.109249	0.157062	0.518743	0.49135	0.549115	OID20694	Inflammation	IL18	Q14116
IL18BP	0.0700385	0.0450175	0.0963623	0.350051	0.330711	0.369391	0.0717012	0.047302	0.0942962	0.349536	0.329418	0.370185	OID20348	Cardiometabolic	IL18BP	O95998
IL18R1	0.396593	0.358675	0.43274	0.309086	0.293083	0.326806	0.402766	0.364578	0.439405	0.30767	0.29183	0.324999	OID20652	Inflammation	IL18R1	Q13478
IL18RAP	0.0306271	0.0186944	0.0421512	1.86881	1.79703	1.94093	0.04211	0.0275372	0.056805	1.8577	1.78779	1.92701	OID20900	Neurology	IL18RAP	O95256
IL19	0.144351	0.11519	0.17487	0.74148	0.703722	0.779751	0.140638	0.112237	0.167484	0.742818	0.703899	0.782021	OID20158	Cardiometabolic	IL19	Q9UHD0
IL1A	-0.00861659	-0.0227714	-0.00165558	0.604811	0.53158	0.680464	-0.00179888	-0.00953076	0.00225468	0.603005	0.526376	0.690189	OID20488	Inflammation	IL1A	P01583
IL1B	0.038165	0.0176711	0.0565748	0.62196	0.577266	0.675392	0.0219585	0.00498906	0.037898	0.624455	0.577735	0.680518	OID20427	Inflammation	IL1B	P01584
IL1R1	0.103241	0.0785797	0.130617	0.245977	0.224302	0.275935	0.112145	0.0892957	0.138037	0.244504	0.222118	0.273963	OID21116	Neurology	IL1R1	P14778
IL1R2	0.216469	0.185678	0.245931	0.202557	0.194426	0.211337	0.209301	0.179009	0.237551	0.203727	0.195604	0.212701	OID20757	Inflammation	IL1R2	P27930
IL1RAP	0.692592	0.667971	0.714614	0.283598	0.272241	0.294897	0.682164	0.659851	0.704752	0.28825	0.277357	0.299722	OID21126	Neurology	IL1RAP	Q9NPH3
IL1RL1	0.492664	0.451011	0.528275	0.401455	0.380468	0.42748	0.484569	0.447931	0.519452	0.404653	0.381917	0.429084	OID20250	Cardiometabolic	IL1RL1	Q01638
IL1RL2	0.264313	0.229457	0.298502	0.383713	0.367183	0.401053	0.27654	0.248025	0.30578	0.381034	0.36456	0.398142	OID20487	Inflammation	IL1RL2	Q9HB29
IL1RN	0.0417534	0.0241085	0.0584959	0.709678	0.662469	0.758664	0.0402315	0.0242011	0.0566589	0.70952	0.663936	0.755509	OID20700	Inflammation	IL1RN	P18510
IL2	-0.00233808	-0.00809324	0.000976804	0.324467	0.309902	0.341188	-0.00166573	-0.00617282	0.000566949	0.324295	0.309228	0.340201	OID20419	Inflammation	IL2	P60568
IL20	0.00139743	-0.00330644	0.00425902	0.552069	0.492682	0.613353	0.000625095	-0.00258057	0.00254759	0.552244	0.489837	0.613016	OID20453	Inflammation	IL20	Q9NYY1
IL20RA	-0.000647873	-0.00343564	0.00109466	0.511607	0.435522	0.586902	-0.000668951	-0.00439232	0.000439054	0.509678	0.434003	0.596948	OID20422	Inflammation	IL20RA	Q9UHF4
IL20RB	0.00576524	0.000402948	0.0109809	0.432757	0.402597	0.468823	0.00362805	-0.00144148	0.00837533	0.432849	0.403958	0.470486	OID30461	Inflammation_II	IL20RB	Q6UXL0
IL21R	-0.00195342	-0.00504189	-1.57014e-05	0.590986	0.525662	0.663777	-0.000788668	-0.00327541	0.000276552	0.589117	0.522181	0.663244	OID30441	Inflammation_II	IL21R	Q9HBE5
IL22	0.0861222	0.0608752	0.111795	0.692477	0.652691	0.738899	0.0854974	0.0621477	0.111216	0.692451	0.653618	0.738413	OID31407	Oncology_II	IL22	Q9GZX6
IL22RA1	0.0438084	0.0264255	0.0620641	0.459998	0.407534	0.519563	0.0435864	0.0283639	0.0593948	0.462197	0.410052	0.524642	OID20449	Inflammation	IL22RA1	Q8N6P7
IL24	-0.00527603	-0.012006	-0.00034603	0.540971	0.496654	0.586562	-0.00191287	-0.00707534	9.71544e-05	0.539881	0.496461	0.588806	OID20440	Inflammation	IL24	Q13007
IL25	-0.00092987	-0.00370912	0.00106575	0.332012	0.318984	0.345556	-0.00198959	-0.00489325	-0.000231644	0.332241	0.319567	0.345203	OID31243	Oncology_II	IL25	Q9H293
IL2RA	0.224224	0.186651	0.260869	0.417924	0.397161	0.440008	0.223803	0.187538	0.260229	0.41832	0.397252	0.439378	OID20267	Cardiometabolic	IL2RA	P01589
IL2RB	0.000868142	-0.00441552	0.00475013	0.377141	0.350563	0.407446	0.00096373	-0.00416354	0.00397535	0.378023	0.350327	0.409858	OID20450	Inflammation	IL2RB	P14784
IL2RG	-0.00203776	-0.0122916	0.00681003	0.342393	0.313282	0.373232	-0.000266159	-0.0103672	0.00765223	0.341372	0.313386	0.373373	OID31361	Oncology_II	IL2RG	P31785
IL3	-0.00341359	-0.0100946	0.000681602	0.580887	0.553214	0.612016	-0.00164351	-0.00687901	0.000368317	0.580844	0.553429	0.612556	OID31229	Oncology_II	IL3	P08700
IL31	0.000627164	-0.00298698	0.00359651	0.553969	0.499027	0.610394	0.000956365	-0.00397267	0.00420621	0.553846	0.499992	0.612841	OID30487	Inflammation_II	IL31	Q6EBC2
IL31RA	0.227307	0.184362	0.270319	0.355733	0.338293	0.373318	0.215419	0.171665	0.254123	0.358123	0.340447	0.375278	OID30475	Inflammation_II	IL31RA	Q8NI17
IL32	0.0785271	0.0567422	0.102486	0.468024	0.438406	0.498173	0.0915604	0.0695631	0.113312	0.464553	0.436666	0.495143	OID20605	Inflammation	IL32	P24001
IL33	-0.00618197	-0.01702	0.00127439	0.397437	0.38172	0.412782	0.00112765	-0.00556234	0.00533237	0.39683	0.380365	0.411503	OID20428	Inflammation	IL33	O95760
IL34	0.272016	0.222853	0.317038	0.32585	0.311093	0.340694	0.27764	0.231424	0.320861	0.324936	0.311624	0.338349	OID20809	Neurology	IL34	Q6ZMJ4
IL36A	-0.00748763	-0.0150147	8.0564e-05	0.586936	0.52706	0.642965	-0.00152015	-0.0058041	0.000801796	0.584272	0.532174	0.642877	OID30472	Inflammation_II	IL36A	Q9UHA7
IL36G	0.0173312	0.010708	0.0246909	0.701159	0.650534	0.756251	0.0170323	0.00704826	0.026286	0.700886	0.647246	0.75577	OID30551	Inflammation_II	IL36G	Q9NZH8
IL3RA	0.215075	0.185565	0.245133	0.326461	0.30849	0.346431	0.207593	0.176087	0.235768	0.328618	0.310291	0.348329	OID20461	Inflammation	IL3RA	P26951
IL4	-0.00300125	-0.0089293	3.13326e-05	0.870934	0.803259	0.953691	-0.00046264	-0.00496627	0.00161485	0.871081	0.797724	0.949484	OID20426	Inflammation	IL4	P05112
IL4R	0.0847397	0.0554606	0.11652	0.409979	0.370328	0.461858	0.100143	0.0740516	0.126245	0.407036	0.368095	0.459996	OID20576	Inflammation	IL4R	P24394
IL5	0.00385149	-0.00269523	0.00977645	1.66445	1.55559	1.77259	0.00398454	-0.00144994	0.00923046	1.66608	1.55911	1.76422	OID20472	Inflammation	IL5	P05113
IL5RA	0.210033	0.17674	0.24021	0.572331	0.540724	0.604914	0.225848	0.195444	0.257211	0.567084	0.537243	0.60164	OID20601	Inflammation	IL5RA	Q01344
IL6	0.0549089	0.0334455	0.0783114	0.866497	0.79777	0.93461	0.0526213	0.0332766	0.0725529	0.870439	0.807802	0.942767	OID20101;OID20563;OID20911;OID21276	Cardiometabolic;Inflammation;Neurology;Oncology	IL6;IL6;IL6;IL6	P05231;P05231;P05231;P05231
IL6R	0.620729	0.568945	0.663386	0.225551	0.210514	0.243539	0.618195	0.568424	0.65796	0.226242	0.212099	0.243755	OID20385	Cardiometabolic	IL6R	P08887
IL6ST	0.0892115	0.0586573	0.116935	0.185585	0.176776	0.194269	0.089838	0.0681021	0.111818	0.185549	0.176417	0.195155	OID20147	Cardiometabolic	IL6ST	P40189
IL7	0.016156	-0.00106065	0.0327013	0.712623	0.686461	0.740033	0.0190436	0.00722824	0.0310426	0.711455	0.684657	0.74077	OID20535	Inflammation	IL7	P13232
IL7R	0.465744	0.426405	0.505482	0.440427	0.423262	0.459304	0.461666	0.422053	0.500184	0.441385	0.423539	0.459637	OID21136	Neurology	IL7R	P16871
IL9	-0.00585825	-0.0114835	-0.00217293	0.548517	0.491066	0.611076	-0.00161106	-0.00490571	0.000663412	0.547677	0.493075	0.609436	OID31298	Oncology_II	IL9	P15248
ILKAP	0.0160889	0.00754472	0.0239183	0.630878	0.597102	0.668247	0.00368124	-0.00185421	0.00871838	0.634789	0.600874	0.66984	OID20855	Neurology	ILKAP	Q9H0C8
IMMT	0.05779	0.0388355	0.0769884	0.465769	0.436584	0.497521	0.0532876	0.0361744	0.069504	0.466241	0.435358	0.501055	OID31397	Oncology_II	IMMT	Q16891
IMPA1	0.0257469	0.0128309	0.0386974	0.659005	0.634738	0.681666	0.0163962	0.00598635	0.0264611	0.663155	0.640495	0.685536	OID20907	Neurology	IMPA1	P29218
IMPACT	0.0542538	0.0354041	0.071475	0.580757	0.559708	0.603321	0.0122696	0.00389178	0.0200737	0.59367	0.570769	0.615303	OID31112	Neurology_II	IMPACT	Q9P2X3
IMPG1	-0.00350366	-0.0101626	0.000923144	0.335092	0.298678	0.375095	-0.00255453	-0.00796498	0.000831612	0.333621	0.298947	0.373138	OID30814	Neurology_II	IMPG1	Q17R60
ING1	0.00942181	0.00119161	0.0169623	0.561448	0.501605	0.62352	0.00403855	-0.00146506	0.00870687	0.563633	0.499083	0.632616	OID20853	Neurology	ING1	Q9UK53
INHBB	0.146757	0.11901	0.174663	0.510695	0.489807	0.531173	0.148376	0.118841	0.174611	0.510358	0.491137	0.529198	OID30625	Inflammation_II	INHBB	P09529
INHBC	0.213842	0.179221	0.249054	0.448485	0.43268	0.464631	0.193237	0.157997	0.229062	0.454671	0.437312	0.471283	OID21093	Neurology	INHBC	P55103
INPP1	0.0257568	0.0140347	0.0362192	0.589665	0.562444	0.614254	0.00815428	0.0014346	0.0148519	0.594867	0.568513	0.622984	OID21345	Oncology	INPP1	P49441
INPP5D	0.0658355	0.0393173	0.0897175	0.600198	0.569671	0.632283	0.0313841	0.016086	0.0478954	0.611108	0.581477	0.644411	OID30259	Cardiometabolic_II	INPP5D	Q92835
INPP5J	0.0211026	0.00627233	0.0358443	0.421361	0.391006	0.453874	0.0204814	0.00787876	0.0334559	0.420748	0.391067	0.453475	OID30975	Neurology_II	INPP5J	Q15735
INPPL1	0.0379114	0.0227062	0.0524295	1.07083	1.03724	1.10511	0.00333896	-0.00461853	0.0103565	1.08877	1.0533	1.12248	OID21314	Oncology	INPPL1	O15357
INSL3	0.732274	0.71173	0.751382	0.78176	0.75018	0.814637	0.728747	0.707097	0.747839	0.78687	0.754569	0.819392	OID31129	Neurology_II	INSL3	P51460
INSL4	0.0120452	0.00255495	0.0216463	0.475125	0.428621	0.52606	0.0110097	0.00235933	0.0188725	0.475902	0.430333	0.521824	OID31370	Oncology_II	INSL4	Q14641
INSL5	0.0931905	0.0697503	0.117014	1.01902	0.978636	1.05831	0.0964289	0.0709593	0.119558	1.01548	0.976782	1.05529	OID31448	Oncology_II	INSL5	Q9Y5Q6
INSR	0.0145517	0.00369026	0.0247197	0.180974	0.168261	0.198589	0.0231337	0.0128102	0.0334925	0.18048	0.167675	0.19737	OID30566	Inflammation_II	INSR	P06213
IPCEF1	0.0299308	0.0176233	0.0420699	0.995829	0.957993	1.03538	0.0152924	0.00553621	0.0257489	1.00221	0.961962	1.03967	OID20977	Neurology	IPCEF1	Q8WWN9
IQGAP2	0.0229952	0.00644264	0.039249	0.605372	0.574318	0.637032	0.0138945	0.00496936	0.0224278	0.607633	0.577293	0.64011	OID21361	Oncology	IQGAP2	Q13576
IRAG2	0.0296886	0.0130078	0.0453777	0.986121	0.937925	1.0363	0.00333704	-0.00215003	0.00771027	0.999452	0.949036	1.04968	OID20085	Cardiometabolic	IRAG2	Q12912
IRAK1	0.0382988	0.0222552	0.0537153	0.771422	0.741966	0.80038	0.00658455	-0.000718076	0.0136326	0.783549	0.75418	0.813267	OID20485	Inflammation	IRAK1	P51617
IRAK4	0.00833092	-0.0064215	0.0214809	1.15283	1.11913	1.18999	0.00300588	-0.00325485	0.00914307	1.15455	1.11812	1.19274	OID20577	Inflammation	IRAK4	Q9NWZ3
ISLR2	0.193525	0.160695	0.226552	0.378051	0.358314	0.399907	0.188231	0.156881	0.221289	0.379307	0.358781	0.401531	OID20889	Neurology	ISLR2	Q6UXK2
ISM1	0.110302	0.083895	0.135775	0.428435	0.411221	0.444995	0.111521	0.0869842	0.135299	0.428218	0.411721	0.445644	OID20538	Inflammation	ISM1	B1AKI9
ISM2	-0.000894547	-0.00518081	0.00315749	0.448698	0.392843	0.52118	-0.000767131	-0.00370811	6.53668e-05	0.446907	0.390168	0.520772	OID30365	Cardiometabolic_II	ISM2	Q6H9L7
IST1	0.00638583	-0.010149	0.0223549	1.00594	0.974508	1.04031	0.00718138	-0.00082654	0.0151452	1.00655	0.976814	1.03722	OID31497	Oncology_II	IST1	P53990
ITGA11	0.0559135	0.0291678	0.0816867	0.381359	0.361694	0.401776	0.059573	0.0381745	0.0796633	0.380262	0.362648	0.40245	OID20581	Inflammation	ITGA11	Q9UKX5
ITGA2	0.306605	0.268459	0.344443	0.305331	0.292887	0.31752	0.308597	0.272506	0.341539	0.304959	0.293399	0.316434	OID30570	Inflammation_II	ITGA2	P17301
ITGA5	0.0624839	0.0443053	0.0800621	0.295552	0.282494	0.308519	0.0709664	0.0505543	0.0904365	0.294056	0.280945	0.306552	OID21139	Neurology	ITGA5	P08648
ITGA6	0.0725666	0.0532177	0.0917101	0.566639	0.538447	0.598056	0.0709098	0.0523854	0.0891381	0.565427	0.538293	0.593337	OID20528	Inflammation	ITGA6	P23229
ITGAL	0.0383159	0.0212202	0.054868	0.44273	0.419333	0.468395	0.0325652	0.0190211	0.0458062	0.444378	0.418571	0.469096	OID30537	Inflammation_II	ITGAL	P20701
ITGAM	0.0619172	0.0383113	0.0850404	0.35192	0.336694	0.36581	0.0546636	0.0349829	0.0734766	0.353313	0.338643	0.367813	OID21071	Neurology	ITGAM	P11215
ITGAV	0.0984974	0.0720352	0.125033	0.187195	0.180064	0.194977	0.0947174	0.0675828	0.118562	0.187497	0.180044	0.194917	OID21416	Oncology	ITGAV	P06756
ITGAX	5.91485e-05	-0.00318437	0.00268306	0.578709	0.520136	0.637002	-0.00013245	-0.00286872	0.00109001	0.57929	0.521922	0.64158	OID31325	Oncology_II	ITGAX	P20702
ITGB1	0.0753184	0.0454458	0.107109	0.246758	0.221327	0.278099	0.0612962	0.0396066	0.084618	0.247937	0.224528	0.27723	OID20376	Cardiometabolic	ITGB1	P05556
ITGB1BP1	-0.00247813	-0.00809005	0.00296285	0.456971	0.437047	0.475479	-0.00284321	-0.00695255	-0.000510695	0.456956	0.437043	0.477907	OID21268	Oncology	ITGB1BP1	O14713
ITGB1BP2	0.00890399	-0.00905867	0.0272893	1.21179	1.16783	1.25471	0.00974093	0.00241566	0.017255	1.21201	1.16796	1.25412	OID20112	Cardiometabolic	ITGB1BP2	Q9UKP3
ITGB2	0.097107	0.0698597	0.125332	0.318152	0.304906	0.332228	0.0911396	0.0663507	0.114664	0.319077	0.304158	0.33321	OID20315	Cardiometabolic	ITGB2	P05107
ITGB5	0.0892427	0.0643766	0.111784	0.394911	0.376568	0.416314	0.0891705	0.0691391	0.109017	0.394877	0.377078	0.414546	OID21522	Oncology	ITGB5	P18084
ITGB6	0.119226	0.0867679	0.150961	0.333405	0.320358	0.345798	0.121646	0.0929431	0.153639	0.33304	0.320921	0.345314	OID20493	Inflammation	ITGB6	P18564
ITGB7	0.179758	0.144664	0.214895	0.471036	0.446674	0.49621	0.172978	0.143375	0.200392	0.472768	0.449809	0.499142	OID21393	Oncology	ITGB7	P26010
ITGBL1	0.166379	0.130754	0.202401	0.375985	0.34921	0.403585	0.183645	0.148861	0.217335	0.37158	0.347237	0.397964	OID30408	Cardiometabolic_II	ITGBL1	O95965
ITIH1	0.00566137	-0.00270386	0.0133518	0.190583	0.17624	0.205914	0.00725281	-0.000402767	0.0142233	0.190256	0.176603	0.206518	OID30722	Inflammation_II	ITIH1	P19827
ITIH3	0.216447	0.182759	0.24886	0.389375	0.376	0.403775	0.211788	0.176901	0.243914	0.390661	0.376238	0.407265	OID20352	Cardiometabolic	ITIH3	Q06033
ITIH4	0.105924	0.0785332	0.132661	0.260573	0.245178	0.275873	0.110569	0.082963	0.13802	0.260918	0.246817	0.276132	OID30762	Inflammation_II	ITIH4	Q14624
ITIH5	0.006607	0.00136364	0.0122744	0.453382	0.414265	0.495974	0.0104398	0.00442932	0.0159268	0.450978	0.412825	0.492124	OID31430	Oncology_II	ITIH5	Q86UX2
ITM2A	0.0427	0.0300527	0.0551665	0.65776	0.625187	0.695871	0.0420328	0.0289893	0.0553544	0.658065	0.624387	0.695917	OID20504	Inflammation	ITM2A	O43736
ITPA	0.28876	0.255161	0.321596	0.579935	0.557467	0.602436	0.291518	0.256289	0.323125	0.579664	0.557871	0.602692	OID30082	Cardiometabolic_II	ITPA	Q9BY32
ITPR1	0.00259755	-0.0136639	0.0195575	0.687942	0.643726	0.739236	0.0152913	0.00405523	0.0263356	0.684542	0.64166	0.733014	OID30216	Cardiometabolic_II	ITPR1	Q14643
ITPRIP	0.0102137	0.0020765	0.0176762	0.450538	0.409476	0.491713	0.0082033	0.0022436	0.0138101	0.45056	0.415267	0.491823	OID30860	Neurology_II	ITPRIP	Q8IWB1
IVD	-0.0009462	-0.00588474	0.00228089	0.539825	0.495157	0.590045	-0.000218346	-0.003007	0.00100127	0.538316	0.491777	0.591311	OID20833	Neurology	IVD	P26440
IZUMO1	0.0120889	0.0034845	0.0221216	0.536116	0.465717	0.611275	0.0127038	0.00343799	0.0219798	0.537447	0.462967	0.614831	OID31159	Oncology_II	IZUMO1	Q8IYV9
JAM2	0.120044	0.092511	0.145468	0.281391	0.268455	0.294663	0.113356	0.0910317	0.134724	0.282322	0.269121	0.295297	OID21064	Neurology	JAM2	P57087
JAM3	0.0499349	0.0292287	0.0700028	0.487673	0.459856	0.515153	0.0619265	0.0436947	0.0796423	0.484854	0.460183	0.511008	OID30586	Inflammation_II	JAM3	Q9BX67
JCHAIN	0.0562829	0.0399408	0.0727655	0.651322	0.624076	0.67968	0.0545095	0.0396547	0.0696132	0.651978	0.625521	0.679324	OID20494	Inflammation	JCHAIN	P01591
JMJD1C	-0.00593139	-0.0110761	-0.00203015	0.520536	0.49097	0.552731	-0.00555806	-0.0120978	-0.00194355	0.520133	0.489324	0.552411	OID31172	Oncology_II	JMJD1C	Q15652
JPT2	0.0138171	-0.00266012	0.0309875	0.877377	0.848252	0.905278	0.0061763	-0.00216107	0.014862	0.881383	0.855628	0.909141	OID31520	Oncology_II	JPT2	Q9H910
JUN	0.00148852	-0.00363746	0.00584119	0.555091	0.496599	0.616009	-0.000296507	-0.00341247	0.00214582	0.556116	0.501764	0.615684	OID20424	Inflammation	JUN	P05412
KAZALD1	0.223943	0.182132	0.264075	0.454003	0.424256	0.488957	0.161352	0.124371	0.198305	0.472434	0.442954	0.5069	OID21339	Oncology	KAZALD1	Q96I82
KAZN	0.0364691	0.0194613	0.0530643	1.07721	1.04062	1.11049	0.00698962	-0.00366803	0.0170675	1.09447	1.0602	1.13234	OID31481	Oncology_II	KAZN	Q674X7
KCNC4	0.000474725	-0.00269208	0.00357318	0.618239	0.55338	0.689509	0.000318247	-0.00326505	0.00229722	0.617917	0.554474	0.687898	OID30813	Neurology_II	KCNC4	Q03721
KCNH2	-0.000508598	-0.00619954	0.00268495	0.764934	0.700123	0.836257	-0.000709892	-0.00427696	0.000398719	0.762848	0.695405	0.831425	OID30899	Neurology_II	KCNH2	Q12809
KCNIP4	6.09537e-05	-0.00514761	0.00282666	0.561955	0.487721	0.640002	-0.000619054	-0.00449194	0.000767444	0.562099	0.490937	0.639964	OID20813	Neurology	KCNIP4	Q6PIL6
KCTD5	0.0285753	0.01241	0.0446312	0.484223	0.452686	0.518403	0.0205372	0.00720997	0.0333857	0.486425	0.453824	0.521793	OID31148	Neurology_II	KCTD5	Q9NXV2
KDM3A	0.0131821	0.00526078	0.0220416	0.881566	0.796431	0.964155	0.0121986	0.00289621	0.0206008	0.87998	0.795003	0.968157	OID30426	Inflammation_II	KDM3A	Q9Y4C1
KDR	0.326268	0.290798	0.35971	0.237542	0.228242	0.24752	0.32536	0.288151	0.361324	0.237726	0.228212	0.246734	OID21497	Oncology	KDR	P35968
KEL	0.335716	0.298999	0.373896	0.340916	0.327059	0.354252	0.314451	0.277491	0.349242	0.346002	0.334068	0.359634	OID20881	Neurology	KEL	P23276
KHDC3L	-0.00164106	-0.00584117	0.00103388	0.659205	0.587379	0.743319	-0.00227415	-0.0078657	0.000313459	0.660428	0.588553	0.73743	OID31245	Oncology_II	KHDC3L	Q587J8
KHK	0.126141	0.098953	0.153942	0.647167	0.624218	0.67041	0.127437	0.0995601	0.153725	0.646252	0.624135	0.669223	OID30241	Cardiometabolic_II	KHK	P50053
KIAA0319	0.0792115	0.0551643	0.10147	0.289936	0.274434	0.306543	0.0839733	0.0596626	0.106826	0.289042	0.274425	0.304148	OID31094	Neurology_II	KIAA0319	Q5VV43
KIAA1549	-0.00166851	-0.00673025	0.00296823	0.760029	0.690176	0.840141	-3.29387e-05	-0.00329827	0.00219183	0.76135	0.690815	0.843617	OID31307	Oncology_II	KIAA1549	Q9HCM3
KIAA1549L	-0.0023108	-0.00664741	0.00102827	0.287478	0.266208	0.31297	-0.000701293	-0.00334122	0.000629731	0.287628	0.26623	0.311514	OID31312	Oncology_II	KIAA1549L	Q6ZVL6
KIAA2013	0.00104387	-0.00177235	0.00345348	0.57347	0.514847	0.636627	-0.000320026	-0.00313524	0.000661612	0.572214	0.522144	0.635083	OID31392	Oncology_II	KIAA2013	Q8IYS2
KIF1C	0.0125074	0.00455309	0.0211831	0.390643	0.334978	0.462545	0.0137004	0.00442454	0.0238458	0.389262	0.329089	0.462804	OID30163	Cardiometabolic_II	KIF1C	O43896
KIF20B	0.000149649	-0.0032449	0.00243291	0.730244	0.66919	0.802616	-0.000659296	-0.00441756	0.000577975	0.730518	0.674863	0.801004	OID30816	Neurology_II	KIF20B	Q96Q89
KIF22	-0.000139813	-0.0192972	0.01867	1.24751	1.20982	1.2844	0.018119	0.00737196	0.0285639	1.23791	1.19982	1.27939	OID30175	Cardiometabolic_II	KIF22	Q14807
KIFBP	0.00661875	-0.0107357	0.0231929	0.909625	0.87751	0.940292	0.0105687	0.00246323	0.0181063	0.907847	0.876392	0.943864	OID21320	Oncology	KIFBP	Q96EK5
KIR2DL2	0.356175	0.319595	0.393209	0.72686	0.702189	0.753662	0.361386	0.325698	0.394735	0.724376	0.696118	0.752708	OID31431	Oncology_II	KIR2DL2	P43627
KIR2DL3	0.245669	0.206851	0.2838	0.728703	0.701598	0.755749	0.255324	0.223635	0.288343	0.725401	0.698542	0.753517	OID21196	Oncology	KIR2DL3	P43628
KIR2DS4	0.821966	0.799508	0.842975	0.752557	0.704549	0.801268	0.741822	0.712221	0.768451	0.906705	0.857413	0.96052	OID31432	Oncology_II	KIR2DS4	P43632
KIR3DL1	0.410842	0.374368	0.445984	1.0275	0.982375	1.07325	0.39889	0.363404	0.434121	1.03748	0.995715	1.07926	OID21185	Oncology	KIR3DL1	P43629
KIR3DL2	0.00113192	-0.00224222	0.00436759	0.75141	0.683398	0.82322	0.000674621	-0.00725897	0.00533111	0.749145	0.68019	0.826195	OID31191	Oncology_II	KIR3DL2	P43630
KIRREL1	-0.000864559	-0.00457514	0.00159378	0.585478	0.524733	0.644027	-0.00174491	-0.0047266	0.000185156	0.583036	0.523027	0.641113	OID30806	Neurology_II	KIRREL1	Q96J84
KIRREL2	0.0694971	0.03753	0.100811	0.425183	0.400119	0.457799	0.0936622	0.0663992	0.117541	0.419901	0.393235	0.454703	OID20873	Neurology	KIRREL2	Q6UWL6
KIT	0.14435	0.114837	0.174313	0.3312	0.317066	0.347225	0.160144	0.133529	0.186636	0.327985	0.314157	0.343635	OID20370	Cardiometabolic	KIT	P10721
KITLG	0.088881	0.0620568	0.114662	0.416742	0.397688	0.436353	0.0944942	0.0724983	0.116747	0.415947	0.396172	0.436045	OID20196	Cardiometabolic	KITLG	P21583
KLB	0.364273	0.327553	0.396183	0.658748	0.632	0.68554	0.365258	0.328812	0.400344	0.658219	0.631627	0.68443	OID20888	Neurology	KLB	Q86Z14
KLF4	0.029785	0.0153193	0.0441362	0.419895	0.385301	0.458717	0.0204649	0.00846404	0.031731	0.421757	0.387884	0.460105	OID30808	Neurology_II	KLF4	O43474
KLHL41	0.0474795	0.030631	0.0637635	0.51539	0.479963	0.553629	0.0460384	0.0297631	0.0618184	0.515997	0.479908	0.554776	OID30986	Neurology_II	KLHL41	O60662
KLK1	0.625668	0.584308	0.659248	0.857893	0.817125	0.903854	0.472962	0.443415	0.503907	1.01951	0.986761	1.05038	OID21499	Oncology	KLK1	P06870
KLK10	0.218344	0.188931	0.248571	0.396635	0.377085	0.416017	0.219465	0.186622	0.249904	0.396195	0.376812	0.415983	OID21523	Oncology	KLK10	O43240
KLK11	0.0925517	0.059022	0.124536	0.32992	0.304149	0.36034	0.0940609	0.0649657	0.124802	0.330234	0.304405	0.359885	OID21518	Oncology	KLK11	Q9UBX7
KLK12	0.880246	0.867989	0.890895	0.541763	0.517292	0.56839	0.800703	0.785188	0.814173	0.699038	0.674456	0.723913	OID21201	Oncology	KLK12	Q9UKR0
KLK13	0.175919	0.146492	0.202881	0.47167	0.453127	0.489979	0.191767	0.161853	0.219891	0.467152	0.448841	0.486873	OID21291	Oncology	KLK13	Q9UKR3
KLK14	0.172706	0.14204	0.205392	0.485361	0.463374	0.509535	0.172785	0.141665	0.201003	0.484835	0.464074	0.509448	OID21407	Oncology	KLK14	Q9P0G3
KLK15	0.447285	0.37017	0.519085	0.404743	0.357695	0.464848	0.43081	0.360471	0.497461	0.410388	0.365046	0.466071	OID31427	Oncology_II	KLK15	Q9H2R5
KLK3	0.694083	0.667774	0.719137	0.896237	0.845152	0.950062	0.681039	0.657138	0.704044	0.914846	0.86445	0.966617	OID30364	Cardiometabolic_II	KLK3	P07288
KLK4	0.189285	0.15252	0.225018	0.666832	0.633253	0.703178	0.180817	0.146863	0.213761	0.671586	0.638041	0.706688	OID21391	Oncology	KLK4	Q9Y5K2
KLK6	0.0599159	0.042453	0.0764029	0.335746	0.32299	0.349442	0.0585189	0.0429909	0.0735548	0.335861	0.323177	0.350146	OID21526	Oncology	KLK6	Q92876
KLK7	0.160117	0.122604	0.194	0.37157	0.347633	0.40355	0.172113	0.133705	0.208157	0.368713	0.345429	0.400915	OID30652	Inflammation_II	KLK7	P49862
KLK8	0.186013	0.151589	0.216014	0.368544	0.353375	0.383739	0.19958	0.167039	0.234482	0.365662	0.351122	0.38096	OID21517	Oncology	KLK8	O60259
KLKB1	0.218052	0.178702	0.254939	0.227812	0.218459	0.237875	0.215972	0.181699	0.248756	0.228322	0.218379	0.239013	OID30760	Inflammation_II	KLKB1	P03952
KLRB1	0.0727267	0.0421377	0.101874	0.408644	0.390611	0.425579	0.0932035	0.0690035	0.117249	0.404847	0.388326	0.421313	OID20629	Inflammation	KLRB1	Q12918
KLRC1	-0.00112207	-0.00639021	0.00248553	0.592569	0.539819	0.650395	-0.00104225	-0.00669439	0.00130449	0.593231	0.535835	0.650396	OID30855	Neurology_II	KLRC1	P26715
KLRD1	0.202291	0.165836	0.240868	0.476191	0.458284	0.494612	0.220332	0.183857	0.255666	0.471364	0.454036	0.489195	OID20632	Inflammation	KLRD1	Q13241
KLRF1	0.0763369	0.0467627	0.108415	0.387654	0.344062	0.440015	0.0847157	0.0541063	0.113419	0.384682	0.342345	0.434532	OID30464	Inflammation_II	KLRF1	Q9NZS2
KLRK1	0.129557	0.101052	0.157297	0.428434	0.407583	0.449767	0.140701	0.113598	0.167936	0.425749	0.404537	0.445024	OID31082	Neurology_II	KLRK1	P26718
KRT14	0.00235622	-0.00113636	0.00551163	0.37591	0.314077	0.447033	0.00280511	-0.000568063	0.00568784	0.375178	0.313079	0.44999	OID20800	Neurology	KRT14	P02533
KRT17	-0.00334917	-0.00746085	0.000447999	0.380393	0.346427	0.423661	-0.00160294	-0.00643219	0.000162085	0.380214	0.346694	0.421983	OID30092	Cardiometabolic_II	KRT17	Q04695
KRT18	0.116852	0.0888229	0.14083	0.947529	0.900034	0.994248	0.107679	0.0835083	0.129954	0.952504	0.902703	1.00328	OID21296	Oncology	KRT18	P05783
KRT19	0.0515596	0.0314417	0.0711833	0.761494	0.72594	0.799499	0.0504722	0.0304627	0.0709127	0.761921	0.726202	0.79827	OID20596	Inflammation	KRT19	P08727
KRT5	0.086335	0.060195	0.113176	0.562343	0.525555	0.607166	0.0949496	0.0723035	0.118174	0.560161	0.522548	0.598879	OID20860	Neurology	KRT5	P13647
KRT6C	0.00360224	-0.00325357	0.0106578	0.39185	0.357067	0.432012	0.00416645	-0.00263228	0.0117962	0.392012	0.35789	0.431845	OID30169	Cardiometabolic_II	KRT6C	P48668
KRT8	0.00936646	0.00151545	0.0170655	0.712034	0.607095	0.821769	0.0104686	0.00175366	0.0193471	0.711142	0.611404	0.819435	OID30865	Neurology_II	KRT8	P05787
KYAT1	0.0218954	0.00783892	0.0367557	0.633165	0.604686	0.664921	0.0220283	0.0113475	0.0321614	0.633356	0.605278	0.663828	OID20232	Cardiometabolic	KYAT1	Q16773
KYNU	0.0842709	0.05996	0.108444	0.51897	0.497793	0.539177	0.0734834	0.0532136	0.0939817	0.52149	0.501348	0.542412	OID20669	Inflammation	KYNU	Q16719
L1CAM	0.17461	0.14315	0.206517	0.292168	0.282205	0.302046	0.174325	0.144953	0.204496	0.292561	0.281478	0.302516	OID21484	Oncology	L1CAM	P32004
L3HYPDH	0.00248723	-0.0112186	0.0149604	0.923745	0.888681	0.960458	0.00929562	0.00220237	0.0159606	0.921506	0.887916	0.954093	OID30314	Cardiometabolic_II	L3HYPDH	Q96EM0
LACRT	0.0283305	0.0127392	0.0448056	0.465766	0.432051	0.504891	0.0289343	0.014118	0.0435317	0.46464	0.428272	0.504473	OID31367	Oncology_II	LACRT	Q9GZZ8
LACTB2	0.0203958	0.00561153	0.034054	0.739146	0.70967	0.768398	0.0116729	0.00223989	0.0211203	0.742022	0.713507	0.772744	OID20150	Cardiometabolic	LACTB2	Q53H82
LAG3	0.08629	0.0603885	0.11331	0.409052	0.393545	0.425164	0.0951266	0.0708029	0.120099	0.406326	0.390538	0.422524	OID21315	Oncology	LAG3	P18627
LAIR1	0.238326	0.205923	0.270514	0.366398	0.348749	0.385393	0.23504	0.201803	0.267702	0.367866	0.349987	0.38841	OID20737	Inflammation	LAIR1	Q6GTX8
LAIR2	0.516244	0.468849	0.560066	0.835081	0.787562	0.880974	0.45637	0.415601	0.496467	0.885149	0.837317	0.933909	OID20965	Neurology	LAIR2	Q6ISS4
LAMA1	0.00103977	-0.00439587	0.00474229	0.512082	0.462553	0.56982	-3.33815e-05	-0.00457293	0.00206266	0.51108	0.459831	0.566286	OID30057	Cardiometabolic_II	LAMA1	P25391
LAMA4	0.0467823	0.0201803	0.0719898	0.35991	0.345781	0.37361	0.0682572	0.0469987	0.0892893	0.355753	0.342017	0.369957	OID20769	Inflammation	LAMA4	Q16363
LAMB1	0.351235	0.312799	0.38742	0.252903	0.243788	0.263146	0.357873	0.318413	0.394936	0.251565	0.241997	0.261737	OID30280	Cardiometabolic_II	LAMB1	P07942
LAMP1	0.00887115	-0.00215349	0.0206994	0.276247	0.236521	0.324553	0.0035505	-0.00256551	0.0104745	0.278925	0.239564	0.329726	OID30416	Cardiometabolic_II	LAMP1	P11279
LAMP2	0.0667599	0.0439483	0.0889489	0.221108	0.210189	0.234372	0.0556048	0.0363212	0.0775012	0.22251	0.210829	0.235892	OID21035	Neurology	LAMP2	P13473
LAMP3	0.147383	0.117347	0.177504	0.621711	0.596161	0.645994	0.153388	0.125687	0.179875	0.620066	0.596376	0.645506	OID20638	Inflammation	LAMP3	Q9UQV4
LAMTOR5	0.00282682	-0.00438861	0.00911475	0.428358	0.392114	0.467378	0.000536943	-0.00363701	0.00281047	0.428664	0.393389	0.467131	OID31396	Oncology_II	LAMTOR5	O43504
LAP3	0.0105716	0.00320952	0.0172632	0.531841	0.497437	0.570082	0.0056136	-0.000372089	0.0109289	0.533365	0.499745	0.568874	OID20436	Inflammation	LAP3	P28838
LARP1	0.0279123	0.0139046	0.0423109	0.642595	0.599026	0.689149	0.00346333	-0.000930499	0.00645233	0.65196	0.613665	0.698039	OID31372	Oncology_II	LARP1	Q6PKG0
LAT	0.0163567	-0.00135138	0.0343945	0.841813	0.811604	0.872823	0.0194682	0.0105903	0.0291742	0.84079	0.809955	0.872256	OID20640	Inflammation	LAT	O43561
LAT2	0.0339677	0.0193382	0.049395	1.38566	1.34308	1.42952	0.0151948	0.00596575	0.0245763	1.39991	1.35552	1.44587	OID21292	Oncology	LAT2	Q9GZY6
LATS1	0.0139859	0.00242278	0.0253807	0.857754	0.827519	0.890723	0.00963165	0.000811986	0.0177942	0.858831	0.828299	0.889276	OID30523	Inflammation_II	LATS1	O95835
LAYN	0.14667	0.112378	0.181545	0.356062	0.335412	0.376625	0.154475	0.122472	0.188761	0.35474	0.334139	0.37645	OID20970	Neurology	LAYN	Q6UX15
LBP	0.218877	0.172151	0.265461	0.561545	0.536311	0.587836	0.223117	0.174464	0.267272	0.559866	0.532701	0.587705	OID20355	Cardiometabolic	LBP	P18428
LBR	0.0322179	0.0147803	0.0498469	0.826408	0.759721	0.89098	0.0214169	0.0118977	0.0312661	0.831198	0.769465	0.894141	OID21034	Neurology	LBR	Q14739
LCAT	0.0447768	0.0228274	0.0654715	0.236978	0.227276	0.246637	0.0332415	0.0170829	0.0496176	0.238549	0.229412	0.248554	OID30677	Inflammation_II	LCAT	P04180
LCN15	0.113477	0.0863932	0.142871	0.628972	0.573309	0.687564	0.113629	0.0851555	0.142086	0.630352	0.575239	0.693877	OID31032	Neurology_II	LCN15	Q6UWW0
LCN2	0.0757732	0.0530141	0.0989961	0.422628	0.397207	0.452294	0.0828325	0.0622602	0.102782	0.420162	0.394787	0.450533	OID20392	Cardiometabolic	LCN2	P80188
LCP1	0.452124	0.404885	0.496403	0.366847	0.348161	0.387032	0.455839	0.414848	0.500049	0.365291	0.345925	0.386046	OID30367	Cardiometabolic_II	LCP1	P13796
LDLR	0.134443	0.0970831	0.172297	0.584263	0.565383	0.603966	0.0969188	0.073111	0.121444	0.597623	0.578335	0.617331	OID20240	Cardiometabolic	LDLR	P01130
LDLRAP1	0.0175727	0.00515262	0.0297024	0.996904	0.964056	1.0295	0.012892	0.00413657	0.0206688	1.00028	0.969561	1.03307	OID31068	Neurology_II	LDLRAP1	Q5SW96
LECT2	0.575496	0.524935	0.621249	0.523799	0.488259	0.567009	0.562364	0.512762	0.605757	0.531608	0.495009	0.57532	OID30320	Cardiometabolic_II	LECT2	O14960
LEFTY2	0.392392	0.352184	0.432521	0.480409	0.460164	0.503983	0.394582	0.358599	0.433201	0.479483	0.457682	0.50185	OID21454	Oncology	LEFTY2	O00292
LEG1	0.199183	0.162077	0.237025	0.601164	0.57667	0.626251	0.229995	0.198035	0.26375	0.589102	0.563916	0.614446	OID30608	Inflammation_II	C6orf58	Q6P5S2
LELP1	-0.00236136	-0.00493729	-0.000553968	0.721977	0.646132	0.812011	-0.000856297	-0.00426148	0.000307737	0.724118	0.65019	0.804397	OID30845	Neurology_II	LELP1	Q5T871
LEO1	-0.00187972	-0.0100784	0.00608793	0.323006	0.280069	0.370455	-0.000533987	-0.00367706	0.00166444	0.324079	0.281957	0.371371	OID30991	Neurology_II	LEO1	Q8WVC0
LEP	0.297942	0.258112	0.333277	1.07904	1.04209	1.11443	0.294765	0.260953	0.325933	1.08196	1.04648	1.11928	OID20187	Cardiometabolic	LEP	P41159
LEPR	0.0575037	0.0301339	0.0863497	0.344277	0.323116	0.367918	0.0669867	0.0443802	0.0906152	0.342515	0.320025	0.369386	OID20128	Cardiometabolic	LEPR	P48357
LETM1	0.00980128	0.00282674	0.0166529	0.539415	0.514322	0.563992	0.00857055	0.00213286	0.0144551	0.539349	0.5162	0.562709	OID31018	Neurology_II	LETM1	O95202
LGALS1	0.0886602	0.0669514	0.108966	0.388937	0.371362	0.40829	0.0882899	0.0674512	0.109273	0.389127	0.371086	0.408334	OID20154	Cardiometabolic	LGALS1	P09382
LGALS3	0.293723	0.249355	0.336049	0.292407	0.278778	0.306285	0.288745	0.25269	0.324545	0.293379	0.27876	0.30786	OID20284	Cardiometabolic	LGALS3	P17931
LGALS3BP	0.132384	0.096295	0.169114	0.298524	0.283534	0.314906	0.149641	0.10939	0.192454	0.295367	0.280607	0.310732	OID30765	Inflammation_II	LGALS3BP	Q08380
LGALS4	0.212302	0.177952	0.248523	0.576759	0.545195	0.610402	0.206584	0.171048	0.241176	0.578829	0.547433	0.613591	OID20748	Inflammation	LGALS4	P56470
LGALS7_LGALS7B	0.180191	0.149918	0.215283	0.440067	0.411674	0.468962	0.168349	0.138932	0.19729	0.443987	0.417079	0.475223	OID21406	Oncology	LGALS7B;LGALS7	P47929;P47929
LGALS8	0.119163	0.0891306	0.148828	0.635579	0.609238	0.663876	0.114099	0.0887871	0.139376	0.636935	0.610709	0.663778	OID21041	Neurology	LGALS8	O00214
LGALS9	0.182107	0.147364	0.211166	0.359904	0.343727	0.376029	0.177554	0.142548	0.210576	0.361193	0.34501	0.377662	OID20781	Inflammation	LGALS9	O00182
LGMN	0.123749	0.0955322	0.152219	0.396149	0.381023	0.410845	0.137695	0.109668	0.162908	0.392769	0.37856	0.407183	OID20773	Inflammation	LGMN	Q99538
LHB	0.0745434	0.0493443	0.0988356	0.961094	0.893499	1.03803	0.0620251	0.0402559	0.0836086	0.965143	0.900568	1.03292	OID21248	Oncology	LHB	P01229
LHPP	0.15849	0.124822	0.19103	0.622939	0.591679	0.654666	0.127827	0.100252	0.15536	0.63426	0.605258	0.664163	OID20749	Inflammation	LHPP	Q9H008
LIF	-0.00090233	-0.00695656	0.00338159	0.551682	0.50664	0.599131	-6.53195e-05	-0.00384995	0.00174026	0.552098	0.508947	0.601167	OID20824	Neurology	LIF	P15018
LIFR	0.120236	0.0983557	0.142912	0.248938	0.238516	0.259628	0.111463	0.0875058	0.13567	0.250429	0.23953	0.261584	OID20606	Inflammation	LIFR	P42702
LILRA2	0.279867	0.240153	0.315713	0.348368	0.335828	0.360537	0.297699	0.256932	0.335617	0.34387	0.33082	0.358202	OID21152	Neurology	LILRA2	Q8N149
LILRA3	0.867809	0.818455	0.909674	0.514935	0.433759	0.598686	0.565676	0.529751	0.596779	0.937629	0.887875	0.99025	OID30376	Cardiometabolic_II	LILRA3	Q8N6C8
LILRA4	-0.00102515	-0.00759301	0.00389836	0.529517	0.482765	0.576481	0.000254549	-0.00389913	0.00347865	0.529134	0.483603	0.581013	OID30162	Cardiometabolic_II	LILRA4	P59901
LILRA5	0.105161	0.075016	0.132977	0.354557	0.342759	0.367024	0.114459	0.0871771	0.139231	0.352699	0.34025	0.365811	OID20209	Cardiometabolic	LILRA5	A6NI73
LILRA6	0.469768	0.43131	0.504473	0.543789	0.524172	0.564434	0.438043	0.401369	0.473406	0.56007	0.539273	0.57998	OID30346	Cardiometabolic_II	LILRA6	Q6PI73
LILRB1	0.324932	0.282624	0.365248	0.25736	0.244703	0.270656	0.330903	0.290629	0.368118	0.256021	0.243142	0.269067	OID20323	Cardiometabolic	LILRB1	Q8NHL6
LILRB2	0.570585	0.533613	0.607422	0.256846	0.24478	0.268167	0.555491	0.516154	0.590546	0.261362	0.249125	0.275296	OID20301	Cardiometabolic	LILRB2	Q8N423
LILRB4	0.285472	0.247542	0.323154	0.434152	0.416626	0.450683	0.284825	0.248539	0.319663	0.434158	0.41607	0.45209	OID20429	Inflammation	LILRB4	Q8NHJ6
LILRB5	0.830469	0.806143	0.853925	0.325637	0.301931	0.352145	0.777291	0.754285	0.801413	0.37302	0.350153	0.395477	OID20324	Cardiometabolic	LILRB5	O75023
LIPF	0.0882013	0.0645655	0.113725	0.586725	0.559311	0.61814	0.0859033	0.0619144	0.111958	0.587351	0.558931	0.615311	OID30266	Cardiometabolic_II	LIPF	P07098
LMNB1	0.0386299	0.0226585	0.0536767	0.666678	0.606313	0.733546	0.0304088	0.0151643	0.0438395	0.665672	0.607518	0.733023	OID31501	Oncology_II	LMNB1	P20700
LMNB2	0.0855366	0.0618701	0.109453	0.307648	0.291424	0.324573	0.0842717	0.062037	0.106207	0.307633	0.291519	0.32471	OID31109	Neurology_II	LMNB2	Q03252
LMOD1	0.184805	0.148305	0.224546	0.348725	0.31647	0.384509	0.184521	0.149119	0.222248	0.34859	0.318077	0.383211	OID30212;OID30547;OID31014;OID31416	Cardiometabolic_II;Inflammation_II;Neurology_II;Oncology_II	LMOD1;LMOD1;LMOD1;LMOD1	P29536;P29536;P29536;P29536
LMOD2	0.000565271	-0.0028731	0.0029285	0.61354	0.564048	0.670466	-0.000546803	-0.00387075	0.000911022	0.614947	0.566105	0.669192	OID30864	Neurology_II	LMOD2	Q6P5Q4
LONP1	0.0213266	0.00484322	0.0369594	0.872584	0.837729	0.909954	0.0192353	0.00712308	0.0311703	0.873904	0.838965	0.912399	OID30219	Cardiometabolic_II	LONP1	P36776
LPA	0.428834	0.392365	0.463763	1.41771	1.36149	1.47266	0.407739	0.37729	0.441	1.44396	1.3888	1.49731	OID30747	Inflammation_II	LPA	P08519
LPCAT2	0.0119512	0.00184818	0.0227122	0.539346	0.460403	0.617872	-0.000443207	-0.00553465	0.00384635	0.545882	0.465197	0.627264	OID21290	Oncology	LPCAT2	Q7L5N7
LPL	0.333075	0.29666	0.367968	0.488986	0.472175	0.506777	0.342946	0.305599	0.381568	0.485757	0.467497	0.503808	OID20188	Cardiometabolic	LPL	P06858
LPO	0.127802	0.0940582	0.160778	0.59985	0.569283	0.629009	0.131382	0.103157	0.161015	0.598915	0.568575	0.630466	OID20963	Neurology	LPO	P22079
LPP	0.0116611	0.00149774	0.021963	0.669273	0.641813	0.699754	-0.002974	-0.00885376	0.00280006	0.673678	0.644897	0.704234	OID30190	Cardiometabolic_II	LPP	Q93052
LRCH4	0.040897	0.0217112	0.0593556	0.720937	0.678693	0.76649	0.0136285	0.00352591	0.0230717	0.731606	0.689188	0.778831	OID30191	Cardiometabolic_II	LRCH4	O75427
LRFN2	-0.00331756	-0.00856116	8.2562e-05	0.493159	0.438718	0.550853	-0.000359707	-0.00293341	0.00111337	0.492353	0.437043	0.55236	OID30895	Neurology_II	LRFN2	Q9ULH4
LRG1	0.193522	0.156275	0.232775	0.247178	0.232604	0.26383	0.191065	0.152318	0.230799	0.247562	0.232085	0.263411	OID30751	Inflammation_II	LRG1	P02750
LRIG1	0.35335	0.315424	0.388283	0.309808	0.297081	0.322784	0.365966	0.328632	0.40257	0.306894	0.294641	0.319888	OID21429	Oncology	LRIG1	Q96JA1
LRIG3	0.0248878	0.011229	0.0400297	0.286283	0.255223	0.319696	0.0222018	0.0090581	0.0349664	0.287061	0.256668	0.323515	OID30450	Inflammation_II	LRIG3	Q6UXM1
LRP1	0.338336	0.291625	0.384491	0.248489	0.237267	0.260221	0.340417	0.292833	0.387931	0.248121	0.237412	0.259337	OID21293	Oncology	LRP1	Q07954
LRP11	0.218686	0.184738	0.251259	0.36026	0.345118	0.376189	0.227574	0.193228	0.259455	0.358934	0.343618	0.37468	OID20185	Cardiometabolic	LRP11	Q86VZ4
LRP2	-0.000673269	-0.0057821	0.00320921	0.356785	0.332508	0.382474	-0.00120724	-0.00514543	6.59917e-05	0.357112	0.333059	0.382927	OID30960	Neurology_II	LRP2	P98164
LRP2BP	0.00139828	-0.00235327	0.00463993	0.853683	0.775983	0.932792	0.00142853	-0.00146874	0.00374275	0.856465	0.784312	0.934435	OID30907	Neurology_II	LRP2BP	Q9P2M1
LRPAP1	0.683161	0.632953	0.728179	0.365147	0.346235	0.38609	0.677332	0.626441	0.720356	0.368636	0.346063	0.390298	OID21059	Neurology	LRPAP1	P30533
LRRC25	0.170291	0.132326	0.208384	0.393459	0.375715	0.411502	0.183054	0.145839	0.219985	0.390457	0.374081	0.406785	OID21333	Oncology	LRRC25	Q8N386
LRRC37A2	0.619306	0.583244	0.65519	0.272377	0.253884	0.293416	0.589633	0.5498	0.623554	0.283053	0.264677	0.30481	OID31440	Oncology_II	LRRC37A2	A6NM11
LRRC38	0.0999134	0.0713218	0.129205	0.503354	0.46105	0.55376	0.0969406	0.0685912	0.125196	0.504032	0.458629	0.557991	OID30924	Neurology_II	LRRC38	Q5VT99
LRRC59	0.0146238	0.00499136	0.0236891	0.49429	0.467646	0.522364	0.0123413	0.00510848	0.0191488	0.49385	0.469088	0.521933	OID30361	Cardiometabolic_II	LRRC59	Q96AG4
LRRFIP1	0.0347367	0.016624	0.0526155	0.513067	0.486645	0.538726	7.33575e-05	-0.00694905	0.00712525	0.522862	0.497783	0.551259	OID31344	Oncology_II	LRRFIP1	Q32MZ4
LRRN1	0.269277	0.235908	0.30118	0.391525	0.375767	0.408994	0.263775	0.231179	0.295476	0.392987	0.377575	0.409492	OID20438	Inflammation	LRRN1	Q6UXK5
LRTM1	6.71152e-05	-0.00349021	0.0030161	0.407518	0.37683	0.441009	-0.000407832	-0.00351291	0.00115321	0.408498	0.377873	0.441109	OID30906	Neurology_II	LRTM1	Q9HBL6
LRTM2	0.0368774	0.0101394	0.0620413	0.259158	0.247001	0.271918	0.0460321	0.0197033	0.0698211	0.257853	0.24589	0.270798	OID31020	Neurology_II	LRTM2	Q8N967
LSM1	-0.000948649	-0.00477985	0.00169652	0.575389	0.529135	0.627237	-0.00171247	-0.00881588	0.00227241	0.576092	0.526737	0.629482	OID21210	Oncology	LSM1	O15116
LSM8	0.00426019	-0.00635811	0.0133283	0.823086	0.767497	0.882435	0.0045583	-0.00346148	0.0128929	0.82374	0.766726	0.883867	OID31269	Oncology_II	LSM8	O95777
LSP1	0.0658857	0.0469299	0.0845702	0.47075	0.446931	0.497419	0.037027	0.0208992	0.051483	0.477762	0.452038	0.501359	OID20530	Inflammation	LSP1	P33241
LTA	0.385404	0.333439	0.437991	0.372463	0.343903	0.406929	0.392999	0.338998	0.445704	0.369282	0.339866	0.403254	OID20586	Inflammation	LTA	P01374
LTA4H	0.0363272	0.0206005	0.0527245	0.658881	0.627787	0.689904	0.0225013	0.0102085	0.0347761	0.663831	0.632429	0.69452	OID21452	Oncology	LTA4H	P09960
LTB	0.0135611	-0.00266868	0.0316722	0.387853	0.331101	0.469311	0.0155612	0.000864716	0.0316237	0.385501	0.326934	0.463668	OID31383	Oncology_II	LTB	Q06643
LTBP2	0.272986	0.235553	0.309308	0.345135	0.33076	0.360003	0.285626	0.249988	0.32228	0.341964	0.327681	0.356282	OID20254	Cardiometabolic	LTBP2	Q14767
LTBP3	0.191964	0.147592	0.23453	0.520298	0.484646	0.559782	0.20213	0.159913	0.243623	0.517354	0.481649	0.556503	OID21191	Oncology	LTBP3	Q9NS15
LTBR	0.136156	0.108287	0.163831	0.29676	0.281377	0.312701	0.145512	0.116416	0.172682	0.294963	0.279989	0.311902	OID20768	Inflammation	LTBR	P36941
LTO1	-0.00164841	-0.00752522	0.00130314	0.439764	0.399608	0.484478	-0.000959711	-0.00444402	2.61897e-05	0.438789	0.395171	0.487912	OID20434	Inflammation	LTO1	Q8WV07
LUZP2	0.0409786	0.0207712	0.0624703	0.447275	0.420384	0.477999	0.0427366	0.020811	0.0631568	0.446842	0.4178	0.477533	OID31402	Oncology_II	LUZP2	Q86TE4
LXN	0.0481672	0.0278464	0.0673739	0.669127	0.63418	0.702998	0.0322689	0.0173279	0.0474461	0.674905	0.640635	0.708796	OID21003	Neurology	LXN	Q9BS40
LY6D	0.15766	0.123617	0.191778	0.387339	0.368358	0.410585	0.167459	0.135304	0.199219	0.385378	0.364539	0.406584	OID20708	Inflammation	LY6D	Q14210
LY75	0.486565	0.448409	0.526449	0.320268	0.294957	0.356641	0.4817	0.442443	0.520307	0.322124	0.29724	0.362212	OID20580	Inflammation	LY75	O60449
LY9	0.152803	0.116131	0.190622	0.299953	0.282453	0.319228	0.166114	0.129048	0.202577	0.297766	0.279682	0.317721	OID20670	Inflammation	LY9	Q9HBG7
LY96	0.0807782	0.0579188	0.103268	0.384798	0.364529	0.408796	0.0778057	0.05791	0.100288	0.385709	0.365494	0.409807	OID20945	Neurology	LY96	Q9Y6Y9
LYAR	0.00806228	0.00306789	0.0132253	0.672474	0.575935	0.77155	0.000335595	-0.00275824	0.00259988	0.676213	0.588661	0.774663	OID21264	Oncology	LYAR	Q9NX58
LYN	0.0238537	0.0109925	0.0366343	0.931979	0.905052	0.962753	0.0149195	0.00678684	0.0231437	0.936468	0.907506	0.964169	OID21350	Oncology	LYN	P07948
LYPD1	-0.000279286	-0.00392816	0.00186096	0.732318	0.65132	0.815407	-0.000587041	-0.00355227	0.000625555	0.73412	0.660149	0.811238	OID20821	Neurology	LYPD1	Q8N2G4
LYPD3	0.220765	0.185434	0.254448	0.331515	0.317153	0.346099	0.227506	0.193674	0.26088	0.329962	0.316553	0.344175	OID21530	Oncology	LYPD3	O95274
LYPD8	0.139387	0.0973734	0.178639	0.498912	0.455843	0.56086	0.137391	0.104198	0.170233	0.49838	0.454693	0.550834	OID21251	Oncology	LYPD8	Q6UX82
LYPLA2	-0.00545719	-0.0129571	0.000284089	1.14811	1.05669	1.2387	-0.00192556	-0.00651093	0.000268052	1.14484	1.05714	1.23041	OID30817	Neurology_II	LYPLA2	O95372
LYSMD3	-0.00228199	-0.0124435	0.00694915	1.05652	0.962761	1.14509	0.000747411	-0.00447524	0.00552835	1.05224	0.971591	1.14056	OID30950	Neurology_II	LYSMD3	Q7Z3D4
LYVE1	0.103353	0.0767126	0.129555	0.193032	0.185595	0.201044	0.0985007	0.0739167	0.121892	0.19357	0.185585	0.201502	OID30728	Inflammation_II	LYVE1	Q9Y5Y7
LYZL2	0.186929	0.152212	0.221164	0.343821	0.32457	0.363912	0.188988	0.158212	0.220239	0.342602	0.325328	0.362049	OID31180	Oncology_II	LYZL2	Q7Z4W2
LZTFL1	0.0105916	-0.00427378	0.0257829	0.730542	0.702853	0.756542	0.0099447	-0.00145072	0.0207538	0.730533	0.703056	0.757328	OID30637	Inflammation_II	LZTFL1	Q9NQ48
M6PR	0.00239606	-0.00387329	0.00839591	0.371716	0.341984	0.401713	0.00158932	-0.00581062	0.00866762	0.370147	0.339436	0.401994	OID30208	Cardiometabolic_II	M6PR	P20645
MAD1L1	0.0482705	0.0306512	0.0666207	0.630204	0.565596	0.701305	0.0294989	0.0136299	0.0450402	0.636779	0.572504	0.703753	OID20904	Neurology	MAD1L1	Q9Y6D9
MAEA	0.00406711	-0.00389639	0.0105765	0.427428	0.399431	0.45762	-0.00104306	-0.00388116	0.000571333	0.428538	0.39808	0.461544	OID21206	Oncology	MAEA	Q7L5Y9
MAG	-0.00541948	-0.0133423	-0.000173298	0.466931	0.445616	0.489047	-0.00234207	-0.00802936	-1.27424e-06	0.466309	0.445229	0.488052	OID30967	Neurology_II	MAG	P20916
MAGEA3	0.000752013	-0.00294564	0.00275759	0.936499	0.84278	1.03973	-0.00278879	-0.00849092	0.000216288	0.940333	0.842588	1.044	OID31331	Oncology_II	MAGEA3	P43357
MAGED1	0.00635972	-8.51142e-05	0.0128516	0.521051	0.493976	0.548795	0.00564403	0.00155218	0.0098385	0.520903	0.494257	0.550234	OID21181	Oncology	MAGED1	Q9Y5V3
MAMDC2	0.0981037	0.0709702	0.123618	0.335321	0.32386	0.347329	0.101391	0.0757902	0.126367	0.334678	0.322836	0.34672	OID30309	Cardiometabolic_II	MAMDC2	Q7Z304
MAMDC4	0.0640927	0.0396108	0.0894612	0.58094	0.555883	0.606702	0.0686735	0.0436052	0.0919065	0.580227	0.556823	0.608527	OID31342	Oncology_II	MAMDC4	Q6UXC1
MAN1A2	0.170297	0.134965	0.206316	0.246233	0.235461	0.257988	0.153093	0.12237	0.186653	0.248958	0.238332	0.26015	OID30262	Cardiometabolic_II	MAN1A2	O60476
MAN2B2	0.582348	0.55213	0.612344	0.414821	0.397994	0.431552	0.577833	0.549205	0.607633	0.416364	0.399396	0.434881	OID30306	Cardiometabolic_II	MAN2B2	Q9Y2E5
MANEAL	-0.000380239	-0.00323627	0.00149219	0.496624	0.463598	0.528961	-0.00111561	-0.00411675	0.000900707	0.497151	0.467905	0.531431	OID31244	Oncology_II	MANEAL	Q5VSG8
MANF	0.011323	-0.00498609	0.0266211	1.33182	1.27983	1.37915	0.00959822	0.00259779	0.0171002	1.33317	1.28228	1.38467	OID20707	Inflammation	MANF	P55145
MANSC1	0.048418	0.0228321	0.0715417	0.291559	0.280745	0.303123	0.0624059	0.0467164	0.0791483	0.289612	0.278784	0.300844	OID21492	Oncology	MANSC1	Q9H8J5
MANSC4	0.334262	0.271116	0.392992	0.569297	0.523242	0.622842	0.32756	0.272957	0.38519	0.571452	0.525059	0.620828	OID30141	Cardiometabolic_II	MANSC4	A6NHS7
MAP1LC3A	-0.000976	-0.0036511	0.00102052	0.317266	0.303855	0.331031	-0.000907945	-0.00394517	3.29748e-05	0.317089	0.302918	0.331047	OID30868	Neurology_II	MAP1LC3A	Q9H492
MAP1LC3B2	0.000390244	-0.00401268	0.00319514	0.711215	0.632164	0.797392	-0.000278196	-0.00358217	0.00152517	0.710838	0.636044	0.79175	OID30074	Cardiometabolic_II	MAP1LC3B2	A6NCE7
MAP2	0.0258651	0.0148805	0.0361908	0.470837	0.44634	0.495471	0.0275569	0.0163682	0.0389171	0.470899	0.446465	0.494643	OID31138	Neurology_II	MAP2	P11137
MAP2K1	0.0328359	0.0175807	0.0490003	0.636174	0.61171	0.662294	0.0201433	0.0106092	0.0290276	0.640395	0.614775	0.665376	OID31468	Oncology_II	MAP2K1	Q02750
MAP2K6	0.020249	0.00654614	0.0349429	1.10402	1.06947	1.13752	0.0070064	0.000626097	0.0128847	1.11246	1.08067	1.14785	OID20552	Inflammation	MAP2K6	P52564
MAP3K5	0.0502851	0.0340879	0.0665772	1.07124	1.02587	1.11724	0.00698039	0.000299883	0.013655	1.0947	1.04949	1.14074	OID21253	Oncology	MAP3K5	Q99683
MAP4K5	0.0350888	0.0165437	0.0535483	1.21866	1.18088	1.2578	0.0291947	0.0157903	0.0431484	1.22285	1.18216	1.26381	OID20899	Neurology	MAP4K5	Q9Y4K4
MAPK13	0.00210145	-0.00493998	0.00840436	0.458798	0.405869	0.519197	-0.00232007	-0.00828256	0.00190912	0.458929	0.404485	0.519827	OID31205	Oncology_II	MAPK13	O15264
MAPK9	0.0339118	0.0175569	0.0496224	0.477367	0.454925	0.500324	0.0187515	0.00829399	0.028028	0.480544	0.458391	0.502852	OID20557	Inflammation	MAPK9	P45984
MAPKAPK2	0.025086	0.0106866	0.0398695	0.728937	0.701362	0.759624	0.0149902	0.00608065	0.022563	0.733345	0.704065	0.76371	OID31293	Oncology_II	MAPKAPK2	P49137
MAPRE3	0.0165279	0.00421136	0.0289476	1.4437	1.35337	1.53716	0.0125489	0.00347584	0.0220089	1.4535	1.36051	1.54363	OID31177	Oncology_II	MAPRE3	Q9UPY8
MAPT	-0.0056554	-0.0111742	-0.00168595	0.60466	0.537309	0.68852	-0.000487302	-0.00291972	0.000353931	0.601631	0.529244	0.688477	OID20830	Neurology	MAPT	P10636
MARCO	0.110052	0.0788067	0.139718	0.279193	0.267513	0.291497	0.111027	0.0822149	0.138042	0.279238	0.267867	0.291966	OID20210	Cardiometabolic	MARCO	Q9UEW3
MARS1	0.0200607	0.00343745	0.0373184	0.876516	0.847361	0.905994	0.00716904	-0.000458653	0.0151334	0.882259	0.852927	0.914468	OID30658	Inflammation_II	MARS1	P56192
MASP1	0.149277	0.113621	0.179717	0.250298	0.240112	0.262077	0.147683	0.121887	0.174124	0.250644	0.239232	0.261816	OID20954	Neurology	MASP1	P48740
MATN2	0.140479	0.10962	0.169226	0.307385	0.294305	0.321679	0.146596	0.116223	0.175362	0.30567	0.291512	0.320724	OID20767	Inflammation	MATN2	O00339
MATN3	0.204122	0.164201	0.243843	0.316642	0.292431	0.347642	0.21241	0.173618	0.250628	0.315238	0.291371	0.344872	OID20979	Neurology	MATN3	O15232
MAVS	0.0404267	0.027454	0.0528353	1.00098	0.966789	1.0329	0.00777754	-0.00113512	0.0165842	1.01764	0.982809	1.05392	OID21204	Oncology	MAVS	Q7Z434
MAX	0.0122617	0.000789221	0.0230194	1.16745	1.12807	1.20776	0.0148032	0.00573875	0.0230455	1.16856	1.13154	1.2071	OID20877	Neurology	MAX	P61244
MB	0.242406	0.203784	0.281351	0.603219	0.567345	0.638335	0.24859	0.212733	0.285739	0.60078	0.568891	0.635686	OID20263	Cardiometabolic	MB	P02144
MBL2	0.617065	0.584403	0.646496	0.673737	0.64503	0.70433	0.574985	0.542784	0.606557	0.710194	0.679289	0.742297	OID30759	Inflammation_II	MBL2	P11226
MCAM	0.107649	0.0749085	0.140031	0.36303	0.340507	0.387637	0.109362	0.0810738	0.137161	0.362259	0.342964	0.385626	OID20343	Cardiometabolic	MCAM	P43121
MCEE	0.0078663	-0.0011609	0.016702	0.399413	0.371908	0.429702	0.0101101	0.00126979	0.0183863	0.39941	0.373577	0.43071	OID31033	Neurology_II	MCEE	Q96PE7
MCEMP1	0.0835239	0.0558861	0.109608	0.896005	0.854847	0.937703	0.106587	0.0832232	0.12878	0.884759	0.847673	0.922201	OID30501	Inflammation_II	MCEMP1	Q8IX19
MCFD2	0.0237466	0.00701018	0.0392876	0.484663	0.46824	0.500822	0.0233672	0.012384	0.0344597	0.484812	0.467878	0.50185	OID20171	Cardiometabolic	MCFD2	Q8NI22
MCTS1	0.00549459	-0.00678376	0.0167503	0.271864	0.24272	0.306185	0.00803649	0.00145386	0.0151016	0.272128	0.242322	0.303485	OID31444	Oncology_II	MCTS1	Q9ULC4
MDGA1	0.591771	0.560879	0.620396	0.512006	0.491926	0.529783	0.532514	0.505185	0.558136	0.547854	0.529852	0.56618	OID20951	Neurology	MDGA1	Q8NFP4
MDH1	0.0219998	0.00604165	0.0375967	0.414861	0.394701	0.437309	0.00997519	0.00194542	0.0180377	0.417926	0.396107	0.439092	OID30669	Inflammation_II	MDH1	P40925
MDK	0.0329742	0.00983463	0.0585044	0.579128	0.530992	0.64062	0.0567023	0.0391994	0.0749748	0.570908	0.518153	0.63882	OID21489	Oncology	MDK	P21741
MDM1	0.0202841	0.0104618	0.0297242	0.315554	0.299513	0.33155	0.0178237	0.00763849	0.0273941	0.316153	0.300909	0.332155	OID30945	Neurology_II	MDM1	Q8TC05
MECR	0.0155434	7.31094e-05	0.0319813	0.93331	0.897647	0.967695	0.0107742	0.00241035	0.0188314	0.934926	0.901969	0.967088	OID30274	Cardiometabolic_II	MECR	Q9BV79
MED18	0.00667583	-0.0124089	0.0253857	0.83254	0.804192	0.860231	0.00238243	-0.00453544	0.00918528	0.833778	0.804532	0.861638	OID21236	Oncology	MED18	Q9BUE0
MED21	-0.000688306	-0.00477491	0.00221194	0.543956	0.474769	0.617222	-0.000518501	-0.00345398	0.00150713	0.541932	0.474441	0.6101	OID30066	Cardiometabolic_II	MED21	Q13503
MEGF10	0.233824	0.198744	0.268562	0.38902	0.37482	0.403474	0.223439	0.188976	0.255487	0.391491	0.376866	0.407367	OID20746	Inflammation	MEGF10	Q96KG7
MEGF11	0.00962238	0.00053436	0.0190328	0.311383	0.278356	0.354965	0.0147649	0.00555124	0.0249851	0.310549	0.277526	0.352208	OID30099	Cardiometabolic_II	MEGF11	A6BM72
MEGF9	0.0771455	0.0509581	0.101161	0.230136	0.219286	0.242144	0.0756987	0.0536424	0.0967869	0.230303	0.21902	0.242435	OID20285	Cardiometabolic	MEGF9	Q9H1U4
MELTF	0.23843	0.202975	0.271338	0.250382	0.240911	0.259816	0.254852	0.222567	0.287216	0.247351	0.23722	0.257383	OID30347	Cardiometabolic_II	MELTF	P08582
MENT	0.27713	0.241518	0.312915	0.21452	0.204986	0.225112	0.287108	0.252816	0.319547	0.212948	0.202823	0.223648	OID30595	Inflammation_II	C1orf56	Q9BUN1
MEP1A	0.199847	0.169691	0.229923	0.671599	0.644975	0.70134	0.202432	0.171437	0.231543	0.670337	0.64396	0.697785	OID31459	Oncology_II	MEP1A	Q16819
MEP1B	0.681244	0.652337	0.707033	0.751364	0.7211	0.780301	0.63109	0.599867	0.659146	0.808381	0.779268	0.838091	OID20168	Cardiometabolic	MEP1B	Q16820
MEPE	0.141734	0.115761	0.165031	0.265982	0.250721	0.282722	0.156153	0.131309	0.182701	0.263762	0.249663	0.279824	OID20753	Inflammation	MEPE	Q9NQ76
MERTK	0.15549	0.118757	0.189613	0.268271	0.254051	0.285088	0.159811	0.120683	0.193239	0.267501	0.252936	0.285525	OID20657	Inflammation	MERTK	Q12866
MESD	0.0170422	0.00275044	0.0310276	1.3412	1.29495	1.38214	0.0141013	0.00628844	0.0219955	1.34373	1.30244	1.38605	OID21099	Neurology	MESD	Q14696
MET	0.111735	0.0790691	0.144038	0.215211	0.206296	0.223771	0.117344	0.0883752	0.147975	0.214589	0.205533	0.223769	OID20269	Cardiometabolic	MET	P08581
METAP1	0.00116104	-0.00255689	0.00435278	0.329964	0.306327	0.353109	-0.00181918	-0.00464006	0.000422207	0.330845	0.306928	0.354527	OID20815	Neurology	METAP1	P53582
METAP1D	0.00141371	-0.0112781	0.0138847	0.929584	0.897842	0.962261	0.00704581	0.000440771	0.0132365	0.927059	0.896227	0.959511	OID20519	Inflammation	METAP1D	Q6UB28
METAP2	0.0323287	0.0172293	0.0483304	0.625619	0.604949	0.646857	0.0193267	0.00981788	0.0283101	0.629668	0.609006	0.651078	OID21437	Oncology	METAP2	P50579
MFAP3	0.000211555	-0.0021111	0.00198144	0.529851	0.489841	0.577826	-0.000266464	-0.00269521	0.000671807	0.529894	0.485973	0.576413	OID20057	Cardiometabolic	MFAP3	P55082
MFAP3L	-0.00410839	-0.00926262	-0.000165012	0.70918	0.633325	0.783905	-0.00157265	-0.00404208	-4.99686e-05	0.704945	0.633454	0.779202	OID30933	Neurology_II	MFAP3L	O75121
MFAP4	0.0867129	0.0657016	0.107468	0.334412	0.32033	0.348345	0.0974135	0.0745231	0.120473	0.332496	0.318908	0.346065	OID30598	Inflammation_II	MFAP4	P55083
MFAP5	0.102639	0.0805047	0.125334	0.466312	0.447107	0.484998	0.102738	0.0824969	0.121748	0.465813	0.447978	0.483708	OID20239	Cardiometabolic	MFAP5	Q13361
MFGE8	0.115579	0.0893593	0.14361	0.462398	0.444125	0.482512	0.120729	0.093675	0.146205	0.461557	0.441863	0.48197	OID21134	Neurology	MFGE8	Q08431
MGLL	0.0253704	0.0114257	0.0392034	0.958165	0.923906	0.993197	0.0153961	0.00747965	0.0232375	0.963822	0.92872	0.998874	OID20711	Inflammation	MGLL	Q99685
MGMT	0.1548	0.125171	0.185566	1.25759	1.21562	1.29943	0.153524	0.125282	0.181284	1.25766	1.21849	1.29857	OID20588	Inflammation	MGMT	P16455
MIA	0.397506	0.353842	0.440241	0.319428	0.308023	0.331651	0.40454	0.361168	0.445137	0.318003	0.306733	0.330222	OID21531	Oncology	MIA	Q16674
MICALL2	0.0155159	0.00101613	0.0291489	0.70609	0.664125	0.745103	0.00119439	-0.00447994	0.005355	0.711298	0.6693	0.75096	OID30889	Neurology_II	MICALL2	Q8IY33
MICB_MICA	0.935842	0.920139	0.94833	0.42873	0.386942	0.475788	0.715714	0.691963	0.734448	0.904267	0.865117	0.945163	OID20593	Inflammation	MICB;MICA	Q29980;Q29983
MIF	0.0248688	0.00885066	0.041347	0.760634	0.734643	0.787544	0.0184195	0.00840839	0.0282854	0.763176	0.736857	0.790517	OID21073	Neurology	MIF	P14174
MILR1	0.160891	0.12699	0.192393	0.507811	0.486475	0.52983	0.177261	0.145044	0.209808	0.503947	0.482695	0.524914	OID20482	Inflammation	MILR1	Q7Z6M3
MINDY1	0.0192673	-0.00227309	0.0402872	1.11151	1.07718	1.14922	0.017647	0.00755975	0.0277749	1.11142	1.07759	1.14578	OID31399	Oncology_II	MINDY1	Q8N5J2
MINK1	0.0145261	-0.00174108	0.0293354	0.951965	0.922191	0.984161	0.00828893	0.000800785	0.0154818	0.955429	0.926094	0.98757	OID31156	Neurology_II	MINK1	Q8N4C8
MITD1	0.0197896	0.00344789	0.0359254	1.05711	1.01945	1.09328	0.00599658	-0.00236095	0.0145181	1.06554	1.02868	1.10028	OID20959	Neurology	MITD1	Q8WV92
MKI67	0.00411861	-0.00101229	0.0084188	0.406362	0.368361	0.448337	-0.00121791	-0.00455503	0.0010889	0.407644	0.367457	0.45025	OID30455	Inflammation_II	MKI67	P46013
MLLT1	-0.00319995	-0.00872628	0.000455247	0.776124	0.705759	0.853797	-0.00124094	-0.00492814	0.000321816	0.776044	0.6982	0.855443	OID31211	Oncology_II	MLLT1	Q03111
MLN	0.298777	0.265002	0.333971	0.855442	0.827427	0.883499	0.300149	0.266593	0.333273	0.855444	0.825254	0.88405	OID20541	Inflammation	MLN	P12872
MME	0.2368	0.201308	0.274475	0.81431	0.783333	0.845959	0.206826	0.16957	0.240342	0.828721	0.797141	0.860348	OID21307	Oncology	MME	P08473
MMP1	0.278456	0.24605	0.312232	0.868706	0.840154	0.896576	0.296504	0.265154	0.330046	0.85703	0.830715	0.886154	OID20672	Inflammation	MMP1	P03956
MMP10	0.102256	0.0762173	0.128818	0.632798	0.605321	0.661383	0.115787	0.0893998	0.141142	0.627541	0.599	0.657189	OID20687	Inflammation	MMP10	P09238
MMP12	0.315573	0.281298	0.351521	0.559209	0.532063	0.585616	0.314255	0.279757	0.347798	0.560488	0.534036	0.588812	OID21439	Oncology	MMP12	P39900
MMP13	0.0176404	-0.000339547	0.0336861	0.338112	0.324317	0.353161	0.0256352	0.0147621	0.0361597	0.33625	0.322534	0.350865	OID20807	Neurology	MMP13	P45452
MMP15	0.000147219	-0.00346192	0.00266847	0.51804	0.451835	0.58596	0.000632247	-0.00224652	0.0027532	0.517398	0.449799	0.585528	OID30299	Cardiometabolic_II	MMP15	P51511
MMP3	0.512957	0.470417	0.551442	0.477832	0.449752	0.507256	0.518563	0.475128	0.557881	0.475517	0.448409	0.506396	OID21083	Neurology	MMP3	P08254
MMP7	0.134268	0.105657	0.161065	0.48732	0.462596	0.512503	0.138864	0.112339	0.166387	0.485983	0.460373	0.510566	OID20087	Cardiometabolic	MMP7	P09237
MMP8	0.15483	0.121609	0.186223	0.790816	0.74676	0.836659	0.154084	0.122644	0.185858	0.788958	0.749072	0.836168	OID21019	Neurology	MMP8	P22894
MMP9	0.0746622	0.04969	0.097511	0.669239	0.647692	0.693316	0.0683031	0.0466358	0.0893854	0.67192	0.650606	0.695467	OID21103	Neurology	MMP9	P14780
MMUT	0.00257043	-0.00109034	0.00557464	0.506884	0.475344	0.538718	0.000957695	-0.00604683	0.00643513	0.507098	0.474509	0.539267	OID30159	Cardiometabolic_II	MMUT	P22033
MN1	-0.000701116	-0.00344788	0.000996674	0.533409	0.492379	0.5781	-0.00313428	-0.00986467	-0.000164381	0.534202	0.494646	0.575614	OID30908	Neurology_II	MN1	Q10571
MNAT1	0.000259106	-0.0063346	0.00531493	0.442489	0.410366	0.477392	-0.00114367	-0.0043533	0.000871885	0.44461	0.41323	0.477271	OID31327	Oncology_II	MNAT1	P51948
MNDA	0.0644551	0.0405225	0.0866883	1.16954	1.08858	1.25737	0.00786705	-0.000944498	0.0161444	1.20558	1.13136	1.28543	OID20156	Cardiometabolic	MNDA	P41218
MOCS2	0.161089	0.127858	0.193148	0.616869	0.592624	0.64099	0.154237	0.124183	0.184114	0.619597	0.596852	0.644307	OID30638	Inflammation_II	MOCS2	O96007
MOG	0.12852	0.101288	0.154898	0.356609	0.343756	0.370094	0.117079	0.0950614	0.138523	0.35963	0.345559	0.374729	OID21384	Oncology	MOG	Q16653
MORC3	-0.00251612	-0.00965191	0.00240879	0.312813	0.279284	0.350642	-0.00214606	-0.00700792	0.000128901	0.314653	0.278964	0.355949	OID31073	Neurology_II	MORC3	Q14149
MORF4L1	0.000190987	-0.00286083	0.00239333	0.407113	0.363444	0.458329	-0.000592479	-0.00325668	0.000141401	0.405942	0.360726	0.45384	OID31257	Oncology_II	MORF4L1	Q9UBU8
MORF4L2	-0.000654391	-0.00686684	0.00464496	0.369674	0.339712	0.399995	-0.00124224	-0.00622716	0.0024751	0.37009	0.339316	0.399407	OID31160	Oncology_II	MORF4L2	Q15014
MORN4	-0.000960396	-0.00455946	0.000947143	0.862422	0.772881	0.959999	-0.000789754	-0.00411206	0.000295964	0.858625	0.770924	0.951658	OID31217	Oncology_II	MORN4	Q8NDC4
MPHOSPH8	0.0108591	0.000690655	0.0212165	0.821978	0.786853	0.857811	0.00801417	0.00225294	0.0134736	0.822864	0.784309	0.861307	OID20092	Cardiometabolic	MPHOSPH8	Q99549
MPI	0.0440922	0.0296614	0.0584012	0.940571	0.906428	0.974987	0.0461935	0.0306815	0.0618257	0.939649	0.905415	0.972411	OID21288	Oncology	MPI	P34949
MPIG6B	0.0150735	0.00354798	0.02606	0.836966	0.801041	0.869505	0.0107578	0.00233876	0.0191761	0.838867	0.802321	0.873772	OID20779	Inflammation	MPIG6B	O95866
MPO	0.0656145	0.0459883	0.0864882	0.540028	0.506973	0.575664	0.0497857	0.0314685	0.0659383	0.545164	0.511435	0.582236	OID21100	Neurology	MPO	P05164
MPRIP	0.000632185	-0.00344022	0.00363063	0.433663	0.411433	0.459336	-8.4458e-05	-0.00294616	0.00179429	0.434343	0.412299	0.457523	OID31420	Oncology_II	MPRIP	Q6WCQ1
MRC1	0.146304	0.11377	0.178149	0.291914	0.277681	0.306541	0.153179	0.125319	0.182487	0.290608	0.277093	0.305371	OID30694	Inflammation_II	MRC1	P22897
MRI1	0.145657	0.117922	0.175415	0.66505	0.635408	0.695459	0.111164	0.0859347	0.137643	0.678443	0.648259	0.711115	OID30891	Neurology_II	MRI1	Q9BV20
MRPL24	-0.00484561	-0.0105817	-0.000486093	0.381967	0.336416	0.435178	-0.00126273	-0.00450336	-0.000117679	0.381467	0.336876	0.429992	OID30178	Cardiometabolic_II	MRPL24	Q96A35
MRPL28	-0.0032623	-0.00727649	-0.000887002	0.387424	0.316968	0.468234	-0.0008135	-0.00306411	0.000840461	0.388183	0.321185	0.459011	OID31023	Neurology_II	MRPL28	Q13084
MRPL46	-0.000640833	-0.00411339	0.00170911	0.321033	0.285066	0.366336	0.000101766	-0.00289987	0.001764	0.320812	0.285253	0.364545	OID20858	Neurology	MRPL46	Q9H2W6
MRPL52	-0.00108834	-0.00489947	0.00206745	0.246576	0.232455	0.264904	-0.00189217	-0.005106	-0.000178567	0.246866	0.232401	0.266124	OID31239	Oncology_II	MRPL52	Q86TS9
MRPL58	0.00255425	-0.00125993	0.00509179	0.782649	0.719367	0.850639	0.00561347	0.000960008	0.0100213	0.780159	0.716457	0.844896	OID31036	Neurology_II	MRPL58	Q14197
MRPS16	-0.000337187	-0.00473501	0.00408381	0.309422	0.265963	0.357021	-0.00146597	-0.00533093	0.0012796	0.309242	0.26961	0.351308	OID30489	Inflammation_II	MRPS16	Q9Y3D3
MSLN	0.121834	0.0917889	0.152552	0.643057	0.608795	0.675047	0.141585	0.111195	0.169903	0.636869	0.606076	0.67103	OID21380	Oncology	MSLN	Q13421
MSLNL	0.00312969	-0.00180771	0.00744495	0.385237	0.335178	0.454592	0.000211031	-0.00341835	0.00190528	0.385376	0.336441	0.45693	OID30939	Neurology_II	MSLNL	Q96KJ4
MSMB	0.595298	0.559788	0.627766	0.549081	0.526388	0.571515	0.566401	0.533512	0.599662	0.567935	0.544466	0.591334	OID20275	Cardiometabolic	MSMB	P08118
MSR1	0.184341	0.144947	0.223821	0.512415	0.469977	0.567417	0.224919	0.175911	0.274098	0.499782	0.46278	0.547273	OID21063	Neurology	MSR1	P21757
MSRA	0.0203778	0.00666334	0.034064	0.801009	0.773147	0.829632	0.0118894	0.00438671	0.0191318	0.804514	0.777375	0.834501	OID21513	Oncology	MSRA	Q9UJ68
MST1	0.855755	0.809024	0.89186	0.226992	0.211633	0.245951	0.704565	0.676321	0.733238	0.329129	0.280215	0.383436	OID30713	Inflammation_II	MST1	P26927
MSTN	0.189715	0.159087	0.220811	0.580718	0.558752	0.604731	0.186256	0.153751	0.218991	0.581346	0.558717	0.604737	OID20115	Cardiometabolic	MSTN	O14793
MTDH	0.0132232	-0.00431281	0.030928	0.950508	0.91864	0.984208	0.0189081	0.00782671	0.0301321	0.947493	0.917464	0.978066	OID30538	Inflammation_II	MTDH	Q86UE4
MTHFD2	0.0253931	-0.0173105	0.0724184	0.280435	0.246247	0.315107	0.0105243	-0.00700432	0.029915	0.282798	0.248814	0.319082	OID31078	Neurology_II	MTHFD2	P13995
MTHFSD	0.105327	0.0761046	0.135201	1.08258	1.04614	1.11837	0.104341	0.0767746	0.13013	1.08363	1.04685	1.1211	OID31305	Oncology_II	MTHFSD	Q2M296
MTIF3	0.00956493	-0.00522353	0.0225405	0.873033	0.843584	0.901957	0.0057362	-0.00416916	0.0150487	0.875171	0.846697	0.902591	OID31513	Oncology_II	MTIF3	Q9H2K0
MTPN	-0.00755295	-0.0153246	-0.000235238	0.344297	0.313788	0.382297	-0.00245706	-0.00535831	9.45908e-05	0.343233	0.312841	0.37888	OID20080	Cardiometabolic	MTPN	P58546
MTR	-0.00902184	-0.0175217	-0.00189087	0.730891	0.659057	0.806451	-0.00112565	-0.00514483	0.00116144	0.728424	0.652233	0.802714	OID30110	Cardiometabolic_II	MTR	Q99707
MTSS1	0.02639	0.00942202	0.043561	1.16361	1.12225	1.21419	0.00555206	-0.00253942	0.013139	1.17746	1.13579	1.22171	OID31492	Oncology_II	MTSS1	O43312
MTSS2	0.0187926	0.00766045	0.0296545	1.00196	0.966909	1.03595	0.00559605	-0.00274506	0.0138238	1.00813	0.974916	1.04262	OID31409	Oncology_II	MTSS2	Q765P7
MTUS1	0.0331486	0.0157981	0.0515492	0.611023	0.565014	0.663844	0.0375035	0.0212256	0.0547721	0.609577	0.559457	0.660502	OID31315	Oncology_II	MTUS1	Q9ULD2
MUC13	0.0554651	0.0281585	0.0802541	0.547406	0.51563	0.580612	0.0645104	0.0401384	0.0888444	0.544582	0.517256	0.578869	OID20866	Neurology	MUC13	Q9H3R2
MUC16	0.0146614	0.00755126	0.0211987	2.06022	1.9856	2.14171	0.023828	0.0139645	0.0335605	2.04781	1.97406	2.12517	OID21378	Oncology	MUC16	Q8WXI7
MUC2	0.440948	0.390116	0.488257	0.69902	0.654204	0.74632	0.356194	0.323148	0.389275	0.750489	0.713817	0.79539	OID30377	Cardiometabolic_II	MUC2	Q02817
MUCL3	0.00266507	-0.00540914	0.00724881	0.412601	0.36666	0.46652	-0.00169397	-0.00894075	0.00198464	0.414724	0.367333	0.469224	OID31170	Oncology_II	MUCL3	Q3MIW9
MVK	0.0343583	0.0150547	0.0534649	0.912787	0.873402	0.953607	0.0364562	0.0214117	0.0512653	0.912705	0.872383	0.952625	OID20459	Inflammation	MVK	Q03426
MXRA8	0.148095	0.118979	0.175432	0.317718	0.306164	0.330544	0.142583	0.113828	0.170461	0.318525	0.306993	0.331711	OID30583	Inflammation_II	MXRA8	Q9BRK3
MYBPC1	0.153075	0.121963	0.18349	0.724366	0.689265	0.762535	0.155797	0.124851	0.185396	0.722652	0.688792	0.756004	OID30296	Cardiometabolic_II	MYBPC1	Q00872
MYBPC2	0.057976	0.0377432	0.0773136	0.844776	0.789499	0.901702	0.062129	0.0392113	0.0828202	0.840301	0.781791	0.902191	OID30199	Cardiometabolic_II	MYBPC2	Q14324
MYCBP2	0.00728568	-0.00310844	0.0162657	0.71516	0.656704	0.786051	0.00155252	-0.00188546	0.00488025	0.716407	0.658546	0.789961	OID30996	Neurology_II	MYCBP2	O75592
MYDGF	0.019409	0.00438438	0.0350772	1.02542	0.992991	1.05829	0.0190712	0.0111389	0.0276089	1.02656	0.99131	1.06032	OID30313	Cardiometabolic_II	MYDGF	Q969H8
MYH4	-0.00127126	-0.00494442	0.00170114	0.469038	0.423411	0.519196	-0.000508631	-0.00341223	0.000658344	0.470616	0.423405	0.520052	OID30061	Cardiometabolic_II	MYH4	Q9Y623
MYH7B	0.000788375	-0.0024362	0.00363132	0.448856	0.402519	0.500962	6.22728e-06	-0.00271559	0.00184493	0.449311	0.403762	0.497703	OID31178	Oncology_II	MYH7B	A7E2Y1
MYH9	0.0131867	-0.00510743	0.0306559	1.16278	1.12365	1.19982	0.0153309	0.00650399	0.0246632	1.16096	1.12544	1.20341	OID30382	Cardiometabolic_II	MYH9	P35579
MYL1	0.0243702	0.0111802	0.0373936	0.392445	0.352102	0.432338	0.0247645	0.0134284	0.0366714	0.392239	0.353135	0.434099	OID30120	Cardiometabolic_II	MYL1	P05976
MYL3	0.159277	0.126578	0.191379	0.753169	0.722279	0.785937	0.166746	0.135128	0.197245	0.749273	0.720622	0.779707	OID30251	Cardiometabolic_II	MYL3	P08590
MYL4	0.0538444	0.0357824	0.0721198	0.546664	0.504045	0.595023	0.0381828	0.0239746	0.0520571	0.552468	0.510021	0.598478	OID30245	Cardiometabolic_II	MYL4	P12829
MYL6B	0.00683191	0.000425431	0.0128205	0.951407	0.890758	1.01737	0.0056074	0.000382817	0.00992813	0.952411	0.889727	1.01443	OID30936	Neurology_II	MYL6B	P14649
MYLPF	0.0706894	0.0482705	0.0931152	0.500765	0.455643	0.551692	0.073401	0.0519756	0.0941216	0.500711	0.454687	0.54833	OID30917	Neurology_II	MYL11	Q96A32
MYO6	-0.00346291	-0.00883069	0.00154002	0.363776	0.319947	0.416469	-0.00127316	-0.00462295	0.000788743	0.363187	0.317528	0.420681	OID30989	Neurology_II	MYO6	Q9UM54
MYO9B	0.017411	0.00487805	0.0289097	0.757075	0.717171	0.801183	-0.00116699	-0.0063677	0.00165401	0.764859	0.723418	0.80954	OID20451	Inflammation	MYO9B	Q13459
MYOC	0.153399	0.11909	0.187935	0.474876	0.45652	0.495365	0.149371	0.120137	0.178799	0.476454	0.456797	0.498492	OID21121	Neurology	MYOC	Q99972
MYOM1	-0.00342194	-0.00955141	0.00314103	0.453484	0.391628	0.528095	-0.00113217	-0.00621324	0.000516126	0.452196	0.391209	0.523255	OID30834	Neurology_II	MYOM1	P52179
MYOM2	0.03993	0.0211245	0.0600145	0.491881	0.457493	0.527294	0.0437788	0.0230553	0.064005	0.489967	0.456114	0.526486	OID30131	Cardiometabolic_II	MYOM2	P54296
MYOM3	0.163351	0.128707	0.195951	0.938631	0.902365	0.974383	0.169191	0.13854	0.199438	0.934228	0.89887	0.966969	OID30633	Inflammation_II	MYOM3	Q5VTT5
MZB1	0.0449169	0.0270833	0.0636184	0.59286	0.570544	0.617333	0.0602609	0.0439985	0.0761123	0.588315	0.565483	0.611515	OID20732	Inflammation	MZB1	Q8WU39
MZT1	0.0247516	0.0151179	0.0343305	0.552625	0.522269	0.582417	0.00544217	0.00130522	0.00904979	0.557758	0.527684	0.58991	OID21186	Oncology	MZT1	Q08AG7
NAA10	0.0052134	-0.000192698	0.0100396	0.524148	0.500555	0.548939	-0.000605166	-0.00433822	0.0027364	0.525724	0.502083	0.550854	OID30188	Cardiometabolic_II	NAA10	P41227
NAA80	0.0224231	0.00456926	0.0394972	1.21724	1.18142	1.25719	0.0189776	0.00914336	0.0281858	1.21872	1.17871	1.25609	OID30893	Neurology_II	NAA80	Q93015
NAAA	0.270826	0.224609	0.314893	0.536422	0.508372	0.565186	0.279531	0.233656	0.323703	0.533933	0.507358	0.562177	OID20931	Neurology	NAAA	Q02083
NACC1	0.00979325	-0.00474919	0.0223569	0.593462	0.556001	0.637017	0.000590527	-0.00444801	0.00563774	0.596935	0.560561	0.641585	OID31393	Oncology_II	NACC1	Q96RE7
NADK	0.0796722	0.0561598	0.103503	0.642385	0.590702	0.699297	0.0424986	0.0271804	0.0585677	0.656366	0.602767	0.707237	OID20178	Cardiometabolic	NADK	O95544
NAGA	0.00762613	-0.00606849	0.0224351	0.566313	0.496868	0.636667	0.0101426	-0.00106494	0.022504	0.565586	0.500143	0.630965	OID30509	Inflammation_II	NAGA	P17050
NAGK	0.0569107	0.0323685	0.0813288	0.591724	0.565003	0.623103	0.048622	0.0312831	0.066045	0.594438	0.564913	0.622035	OID30271	Cardiometabolic_II	NAGK	Q9UJ70
NAGPA	0.105335	0.0811444	0.130973	0.211002	0.201146	0.221665	0.0951996	0.0725162	0.113781	0.212123	0.202637	0.222576	OID30643	Inflammation_II	NAGPA	Q9UK23
NAMPT	0.0116939	0.00629768	0.017312	0.667202	0.602804	0.737755	-0.000110395	-0.00400846	0.00282778	0.670423	0.601599	0.744469	OID21227	Oncology	NAMPT	P43490
NAP1L4	0.0678743	0.0443056	0.0913205	0.401727	0.385524	0.418424	0.0233977	0.00980941	0.0371441	0.411008	0.39611	0.426518	OID31475	Oncology_II	NAP1L4	Q99733
NAPRT	0.0539805	0.0224367	0.0882217	0.363357	0.317031	0.433199	0.0546239	0.0309883	0.0818764	0.363142	0.318499	0.428957	OID31114	Neurology_II	NAPRT	Q6XQN6
NARS1	0.014007	-0.000551987	0.0291568	0.489059	0.468001	0.51117	0.00982692	0.0024733	0.0163718	0.490414	0.47037	0.510463	OID31035	Neurology_II	NARS1	O43776
NBL1	0.0640112	0.0468194	0.0821265	0.281758	0.270352	0.29283	0.0727476	0.0524047	0.0919064	0.280374	0.268914	0.292252	OID21486	Oncology	NBL1	P41271
NBN	0.0357487	0.0207855	0.0507359	0.672414	0.593727	0.751604	0.00845162	-0.000609681	0.0172768	0.682147	0.603496	0.765677	OID20442	Inflammation	NBN	O60934
NCAM1	0.198643	0.157882	0.233341	0.318826	0.302075	0.337619	0.203486	0.169088	0.237321	0.31811	0.300533	0.338154	OID20354	Cardiometabolic	NCAM1	P13591
NCAM2	0.260474	0.223593	0.295884	0.267239	0.257794	0.276821	0.272666	0.238514	0.30562	0.26506	0.25557	0.274562	OID21095	Neurology	NCAM2	O15394
NCAN	0.141801	0.112474	0.169766	0.438088	0.422937	0.453673	0.166496	0.135747	0.195543	0.431619	0.415593	0.448941	OID21055	Neurology	NCAN	O14594
NCF2	0.101846	0.0769492	0.126952	0.972862	0.913004	1.03796	0.024984	0.0126853	0.0375663	1.0123	0.948982	1.07598	OID20567	Inflammation	NCF2	P19878
NCK2	0.0109194	-1.79034e-05	0.02185	1.18255	1.14636	1.22194	0.00655685	-0.000366965	0.0135747	1.18559	1.14642	1.2252	OID20683	Inflammation	NCK2	O43639
NCLN	0.000947774	-0.00383574	0.00496676	0.584721	0.505529	0.671713	-0.00242199	-0.00875257	0.00187144	0.58572	0.506277	0.67047	OID20448	Inflammation	NCLN	Q969V3
NCR1	0.0770036	0.0497354	0.103236	0.39406	0.379731	0.40966	0.0968368	0.0717811	0.121445	0.389957	0.374961	0.407029	OID20566	Inflammation	NCR1	O76036
NCR3LG1	0.228034	0.190797	0.264678	0.323378	0.30272	0.347087	0.228046	0.186124	0.267834	0.324023	0.303593	0.348231	OID31490	Oncology_II	NCR3LG1	Q68D85
NCS1	0.224235	0.191554	0.25543	0.30731	0.295496	0.319384	0.219093	0.189104	0.249669	0.308158	0.296581	0.319429	OID21458	Oncology	NCS1	P62166
NDRG1	-0.00213156	-0.00719852	0.00149961	0.800115	0.719066	0.882966	-0.000806674	-0.00380475	0.000659272	0.803648	0.722955	0.887905	OID20792	Neurology	NDRG1	Q92597
NDST1	-0.000655147	-0.00350051	0.00177208	0.694695	0.611275	0.792522	-0.000839541	-0.00361941	0.000554939	0.693776	0.604456	0.788603	OID31369	Oncology_II	NDST1	P52848
NDUFA5	0.00110077	-0.0071433	0.00882852	0.371213	0.354574	0.388389	-0.000627895	-0.00718655	0.00527243	0.372246	0.354638	0.390014	OID30520	Inflammation_II	NDUFA5	Q16718
NDUFB7	0.00841879	-0.00895213	0.0259819	0.896529	0.866821	0.924609	0.00834767	-0.000332937	0.0169706	0.896769	0.866225	0.929415	OID31521	Oncology_II	NDUFB7	P17568
NDUFS6	0.0103676	0.00414028	0.0164381	0.847912	0.753451	0.948238	0.00656939	0.00148028	0.012011	0.850448	0.757986	0.961231	OID21224	Oncology	NDUFS6	O75380
NEB	0.00467899	-0.00398805	0.0124302	0.365319	0.33532	0.402095	0.0079575	-0.00113627	0.017557	0.36497	0.332645	0.404332	OID30105	Cardiometabolic_II	NEB	P20929
NECAP2	0.00294062	-0.00366856	0.00889973	0.714485	0.668675	0.763253	-0.00271876	-0.00696639	0.000878906	0.715801	0.666871	0.767809	OID30089	Cardiometabolic_II	NECAP2	Q9NVZ3
NECTIN1	0.014486	0.00146624	0.0274871	0.317357	0.29979	0.337752	0.0124383	0.00164165	0.0228856	0.317274	0.29986	0.336946	OID30545	Inflammation_II	NECTIN1	Q15223
NECTIN2	0.0476933	0.0276304	0.0677705	0.318874	0.304332	0.333267	0.0539499	0.0349341	0.0728148	0.317789	0.303135	0.332706	OID20222	Cardiometabolic	NECTIN2	Q92692
NECTIN4	0.0684231	0.0404544	0.0953188	0.325471	0.307163	0.344359	0.0765577	0.0544894	0.0982644	0.323643	0.305404	0.342599	OID21490	Oncology	NECTIN4	Q96NY8
NEDD4L	0.0142583	-0.00718197	0.0344023	0.474077	0.453295	0.495418	0.00162716	-0.00859329	0.0102684	0.476546	0.455636	0.498734	OID30521	Inflammation_II	NEDD4L	Q96PU5
NEDD9	0.013233	0.00453086	0.0214107	0.357229	0.320368	0.401601	0.00270481	-0.00350346	0.00877446	0.358721	0.322185	0.403707	OID30503	Inflammation_II	NEDD9	Q14511
NEFL	0.226021	0.182887	0.270076	0.490379	0.457829	0.528656	0.226503	0.181867	0.268909	0.492368	0.457683	0.528572	OID20871	Neurology	NEFL	P07196
NEK7	0.00309209	-0.00133472	0.00758916	0.748233	0.69076	0.81176	0.000305766	-0.00228855	0.00178168	0.747439	0.690486	0.814996	OID31250	Oncology_II	NEK7	Q8TDX7
NELL1	0.145342	0.110979	0.17852	0.443179	0.422994	0.466342	0.170691	0.137662	0.202313	0.436899	0.413365	0.461368	OID21494	Oncology	NELL1	Q92832
NELL2	0.103032	0.0742462	0.130076	0.312108	0.298339	0.326981	0.0987172	0.0739364	0.124705	0.313267	0.300022	0.327252	OID20706	Inflammation	NELL2	Q99435
NENF	0.00458986	-0.00477106	0.0127754	1.13534	1.06423	1.21561	0.0054259	-0.00200751	0.011457	1.13741	1.06188	1.22037	OID31354	Oncology_II	NENF	Q9UMX5
NEO1	0.0221381	0.00898159	0.0337058	0.22918	0.209019	0.259605	0.0204278	0.0105092	0.0304606	0.228563	0.208911	0.260111	OID31066	Neurology_II	NEO1	Q92859
NEXN	0.0398789	0.0245802	0.0544521	0.711941	0.68138	0.746727	0.00745215	0.000283715	0.0144226	0.724473	0.694393	0.756293	OID30678	Inflammation_II	NEXN	Q0ZGT2
NFASC	0.17275	0.135484	0.207496	0.306339	0.293298	0.320221	0.184545	0.151326	0.217511	0.304353	0.291888	0.316809	OID20634	Inflammation	NFASC	O94856
NFAT5	0.0207828	0.00615864	0.034445	0.880532	0.837307	0.921494	0.00098993	-0.00503918	0.00570307	0.888946	0.849379	0.929718	OID30522	Inflammation_II	NFAT5	O94916
NFATC1	0.0395542	0.0204827	0.0576626	1.08486	1.04736	1.12307	0.0186692	0.00678124	0.0313166	1.09649	1.05808	1.13353	OID20545	Inflammation	NFATC1	O95644
NFATC3	0.0150491	-0.00107934	0.031226	0.664234	0.634383	0.69766	0.0152321	0.00624534	0.0241644	0.664069	0.633272	0.698213	OID20470	Inflammation	NFATC3	Q12968
NFE2	0.0305235	0.0124918	0.0476328	0.759767	0.73274	0.786285	0.00781392	0.000278864	0.0148308	0.768468	0.741855	0.796758	OID30268	Cardiometabolic_II	NFE2	Q16621
NFIC	-0.00668921	-0.0132586	-0.000137576	0.465202	0.398876	0.533335	-0.00128537	-0.00404612	8.88161e-05	0.465191	0.396968	0.534747	OID30988	Neurology_II	NFIC	P08651
NFKB1	0.0309507	0.00989009	0.0519973	0.763257	0.731309	0.79395	0.0139614	0.00489813	0.0227776	0.769124	0.740424	0.79958	OID30160	Cardiometabolic_II	NFKB1	P19838
NFKB2	-0.00186909	-0.00489664	9.2968e-05	0.619017	0.525278	0.70798	-0.000994725	-0.00361884	0.000344766	0.621734	0.54045	0.705953	OID31258	Oncology_II	NFKB2	Q00653
NFKBIE	0.0452658	0.028881	0.062117	0.550204	0.520499	0.583218	0.0286724	0.0147385	0.0435832	0.555495	0.524319	0.587592	OID21212	Oncology	NFKBIE	O00221
NFU1	0.0242931	0.00893125	0.0412687	1.02861	0.996826	1.06098	0.0217059	0.0130579	0.0308973	1.02881	0.996199	1.06634	OID31510	Oncology_II	NFU1	Q9UMS0
NFX1	0.0459783	0.030008	0.0619377	0.680733	0.650941	0.712287	0.00188367	-0.00666328	0.00900326	0.697096	0.66795	0.728759	OID30158	Cardiometabolic_II	NFX1	Q12986
NFYA	0.00639258	-0.00224477	0.014813	0.445411	0.39289	0.500049	0.00113891	-0.0018517	0.00368076	0.444362	0.391732	0.498589	OID30134	Cardiometabolic_II	NFYA	P23511
NGF	-0.00193331	-0.00711216	0.00275047	0.129839	0.123011	0.136906	-0.00197566	-0.00538147	0.000137724	0.129736	0.123395	0.136783	OID20920	Neurology	NGF	P01138
NGFR	0.00212873	-0.00360184	0.00653322	0.291615	0.265676	0.324388	0.000999186	-0.00259438	0.00399028	0.292546	0.267908	0.32626	OID30300	Cardiometabolic_II	NGFR	P08138
NGRN	0.00977949	0.000469146	0.0186032	0.23515	0.219046	0.252879	0.00967359	0.000786407	0.018305	0.235097	0.219764	0.25485	OID31115	Neurology_II	NGRN	Q9NPE2
NHLRC3	0.101273	0.072784	0.125577	0.323808	0.310381	0.336623	0.0970697	0.0761204	0.120709	0.32408	0.310673	0.336411	OID30614	Inflammation_II	NHLRC3	Q5JS37
NID1	0.0840556	0.0577847	0.110983	0.416542	0.398238	0.435434	0.0925629	0.070452	0.115345	0.414321	0.39674	0.435063	OID20362	Cardiometabolic	NID1	P14543
NID2	0.222358	0.188243	0.254646	0.712478	0.687728	0.736096	0.226341	0.192642	0.256851	0.710445	0.686938	0.734422	OID21085	Neurology	NID2	Q14112
NINJ1	0.013264	0.00545364	0.0211478	0.57448	0.514781	0.63397	0.0166998	0.00823886	0.0256083	0.575175	0.513361	0.636441	OID21167	Oncology	NINJ1	Q92982
NIT1	0.0775127	0.0524781	0.10409	0.478091	0.458636	0.496492	0.0531798	0.0315521	0.0760296	0.484474	0.465706	0.504662	OID30252	Cardiometabolic_II	NIT1	Q86X76
NIT2	0.00626623	-0.0077186	0.0212702	0.750148	0.72461	0.777865	0.00862442	0.00104276	0.0161022	0.749197	0.722735	0.776139	OID30336	Cardiometabolic_II	NIT2	Q9NQR4
NLGN1	-0.0118147	-0.0216843	-0.00295896	0.715377	0.654618	0.78232	-0.00425363	-0.00993302	0.000127008	0.712704	0.655486	0.778092	OID30900	Neurology_II	NLGN1	Q8N2Q7
NLGN2	-0.00443059	-0.0102721	0.0010465	0.5043	0.451828	0.562549	-0.00125125	-0.00356262	0.000229344	0.507049	0.453381	0.559639	OID30878	Neurology_II	NLGN2	Q8NFZ4
NME1	-0.00123656	-0.00488782	0.00153422	0.217312	0.202509	0.23338	-0.00021148	-0.00256793	0.00103024	0.21667	0.201168	0.23255	OID30451	Inflammation_II	NME1	P15531
NME3	0.0503413	0.0254724	0.0764873	0.236071	0.214437	0.261678	0.0595256	0.036378	0.082338	0.235636	0.212779	0.261633	OID20789	Inflammation	NME3	Q13232
NMI	0.0787887	0.0513928	0.106702	0.717121	0.68336	0.755415	0.0724647	0.0469994	0.0994239	0.71922	0.684385	0.755663	OID31378	Oncology_II	NMI	Q13287
NMNAT1	0.064021	0.0446536	0.0826074	0.906566	0.823887	0.991229	0.0325417	0.0160504	0.0480861	0.92032	0.842214	1.00684	OID20913	Neurology	NMNAT1	Q9HAN9
NMRK2	-0.00735236	-0.0156129	-0.00053038	0.393354	0.35283	0.440552	-0.00103628	-0.00498827	0.000771117	0.392221	0.35053	0.436575	OID31163	Oncology_II	NMRK2	Q9NPI5
NMT1	-1.24026e-05	-0.00711154	0.00674925	0.711591	0.649791	0.779456	-0.000648561	-0.00474306	0.00323049	0.712226	0.650304	0.778458	OID31021	Neurology_II	NMT1	P30419
NOMO1	0.1073	0.0764024	0.135316	0.262106	0.24978	0.275889	0.112503	0.0844907	0.140282	0.262214	0.249019	0.277972	OID21106	Neurology	NOMO1	Q15155
NOP56	0.000199495	-0.00296164	0.00242708	1.15981	1.07106	1.23946	-0.000706634	-0.0036907	0.00103721	1.16231	1.07359	1.2467	OID30055	Cardiometabolic_II	NOP56	O00567
NOS1	0.120178	0.0917407	0.14699	0.607356	0.577574	0.641568	0.127217	0.099659	0.156595	0.605117	0.574484	0.640571	OID20863	Neurology	NOS1	P29475
NOS2	0.00562933	-0.00241047	0.0145671	0.427064	0.381785	0.476026	0.00664013	-0.000600636	0.0138553	0.426955	0.380983	0.480199	OID30087	Cardiometabolic_II	NOS2	P35228
NOS3	0.0433206	0.0224311	0.0627661	0.602167	0.561517	0.647964	0.045633	0.0287505	0.0646512	0.600814	0.557163	0.646866	OID20834	Neurology	NOS3	P29474
NOTCH1	0.0646845	0.0444103	0.0868565	0.176969	0.168254	0.185288	0.0608349	0.0443782	0.0779441	0.177283	0.169179	0.185471	OID20311	Cardiometabolic	NOTCH1	P46531
NOTCH2	0.180935	0.135906	0.22378	0.193193	0.183521	0.203637	0.117505	0.0824134	0.150997	0.20053	0.190664	0.211534	OID30407	Cardiometabolic_II	NOTCH2	Q04721
NOTCH3	0.126711	0.0960265	0.153941	0.380286	0.365104	0.395047	0.13067	0.101853	0.157549	0.379531	0.365271	0.395193	OID20253	Cardiometabolic	NOTCH3	Q9UM47
NPC2	0.169092	0.129981	0.20658	0.329664	0.309483	0.352275	0.183196	0.14577	0.220877	0.32711	0.308353	0.347098	OID30418	Cardiometabolic_II	NPC2	P61916
NPDC1	0.0931276	0.0695715	0.116016	0.345168	0.319487	0.376137	0.0994735	0.077594	0.123778	0.344191	0.316991	0.37535	OID20205	Cardiometabolic	NPDC1	Q9NQX5
NPHS1	0.109847	0.0805327	0.145224	0.321466	0.289839	0.363517	0.124789	0.0873346	0.160562	0.318461	0.287515	0.364961	OID30540	Inflammation_II	NPHS1	O60500
NPHS2	-0.0138421	-0.0297357	0.00254199	1.03351	0.962423	1.10616	-0.000645137	-0.00593847	0.00217359	1.02982	0.964267	1.09832	OID30462	Inflammation_II	NPHS2	Q9NP85
NPL	0.229535	0.193085	0.26539	0.480732	0.452333	0.513204	0.226312	0.190987	0.262621	0.480801	0.453945	0.514419	OID30329	Cardiometabolic_II	NPL	Q9BXD5
NPM1	0.0346251	0.00627233	0.0626148	0.785421	0.656917	0.919563	0.00420133	-0.0179242	0.0244025	0.795134	0.668311	0.934517	OID20961	Neurology	NPM1	P06748
NPPB	0.0480441	0.0274368	0.0680319	1.43334	1.34528	1.51655	0.0528154	0.0314428	0.0745703	1.43005	1.34348	1.51489	OID20049	Cardiometabolic	NPPB	P16860
NPPC	0.258165	0.222826	0.288837	0.520001	0.495921	0.546004	0.259982	0.228872	0.287611	0.518243	0.494106	0.545094	OID20568	Inflammation	NPPC	P23582
NPR1	-0.00435651	-0.0130161	0.00161803	0.383336	0.346917	0.419153	-0.00418024	-0.014035	0.00231341	0.383853	0.348918	0.420606	OID30116	Cardiometabolic_II	NPR1	P16066
NPTN	-0.000703467	-0.00579833	0.00493365	0.925078	0.8398	1.01016	-0.000606203	-0.00472778	0.00336677	0.926489	0.838734	1.0199	OID21235	Oncology	NPTN	Q9Y639
NPTX1	0.262149	0.218778	0.303834	0.387433	0.372547	0.403732	0.256195	0.216304	0.298728	0.388988	0.374358	0.403488	OID21074	Neurology	NPTX1	Q15818
NPTX2	0.342652	0.304716	0.379485	0.326276	0.310788	0.340717	0.349987	0.312369	0.384448	0.324196	0.309763	0.339199	OID30390	Cardiometabolic_II	NPTX2	P47972
NPTXR	0.299609	0.23619	0.354442	0.323089	0.311189	0.3356	0.298422	0.239679	0.354529	0.323143	0.311177	0.335502	OID20191	Cardiometabolic	NPTXR	O95502
NPY	0.087358	0.0576508	0.116686	0.701346	0.676167	0.725485	0.0900452	0.0676572	0.112553	0.699946	0.676659	0.725446	OID21388	Oncology	NPY	P01303
NRCAM	0.0878757	0.0614347	0.115505	0.300469	0.285854	0.316482	0.0885221	0.0658097	0.110814	0.300139	0.28526	0.316578	OID20229	Cardiometabolic	NRCAM	Q92823
NRGN	0.0142553	-0.00113217	0.0300102	0.929471	0.897492	0.963799	0.0108179	0.00342382	0.0178831	0.931422	0.900361	0.962731	OID30674	Inflammation_II	NRGN	Q92686
NRN1	-0.00325808	-0.00993582	0.000252492	0.300734	0.278616	0.323517	-0.00355767	-0.00997014	0.000110822	0.301857	0.277016	0.32732	OID30983	Neurology_II	NRN1	Q9NPD7
NRP1	0.133594	0.105394	0.161704	0.290934	0.275106	0.308732	0.146329	0.120863	0.172428	0.289021	0.27389	0.30735	OID20390	Cardiometabolic	NRP1	O14786
NRP2	0.0978236	0.0680071	0.128803	0.315659	0.293726	0.341245	0.09974	0.0732426	0.127552	0.314916	0.294444	0.339442	OID21081	Neurology	NRP2	O60462
NRTN	-1.53089e-05	-0.0048507	0.00301471	0.554162	0.496513	0.622959	-0.00075063	-0.00385191	0.000382413	0.554109	0.495683	0.62106	OID20465	Inflammation	NRTN	Q99748
NRXN3	-0.00306233	-0.011829	0.00554517	0.371582	0.331981	0.415005	-0.00159948	-0.00658522	0.000365564	0.37157	0.332175	0.41273	OID30901	Neurology_II	NRXN3	Q9Y4C0
NSFL1C	0.0584786	0.0382025	0.0785502	0.715396	0.689269	0.74127	0.0208225	0.00719136	0.0339112	0.729229	0.704736	0.755005	OID21022	Neurology	NSFL1C	Q9UNZ2
NT5C	0.164619	0.127693	0.20079	0.701402	0.674725	0.726425	0.156106	0.120204	0.194861	0.705591	0.678636	0.733108	OID30294	Cardiometabolic_II	NT5C	Q8TCD5
NT5C1A	0.113944	0.0839289	0.14404	0.353932	0.326364	0.383296	0.111038	0.0846539	0.140461	0.353895	0.327815	0.383029	OID31102	Neurology_II	NT5C1A	Q9BXI3
NT5C3A	0.026022	0.0108474	0.0403115	0.961793	0.929671	0.996367	0.0140776	0.00586985	0.0227381	0.968972	0.93207	1.00388	OID20553	Inflammation	NT5C3A	Q9H0P0
NT5E	0.227698	0.192384	0.262002	0.565537	0.532837	0.601178	0.230455	0.196499	0.26579	0.564417	0.531297	0.598374	OID21498	Oncology	NT5E	P21589
NTF3	0.0271727	0.0119854	0.0422099	0.395144	0.372121	0.420293	0.0339099	0.0197147	0.0497091	0.393285	0.370815	0.419122	OID20591	Inflammation	NTF3	P20783
NTF4	0.00319809	-0.00276123	0.00825582	0.465952	0.403823	0.531439	0.00256831	-0.00196651	0.00640997	0.465208	0.401109	0.534759	OID21208	Oncology	NTF4	P34130
NTPROBNP	0.176255	0.143818	0.205195	1.09401	1.046	1.14189	0.172895	0.144676	0.20244	1.09847	1.04925	1.1492	OID20125	Cardiometabolic	NPPB	P16860
NTRK2	0.0584057	0.0343098	0.0806343	0.272798	0.261993	0.284637	0.042723	0.0235186	0.06116	0.275146	0.264166	0.286062	OID20136	Cardiometabolic	NTRK2	Q16620
NTRK3	0.0921513	0.0678257	0.11871	0.249335	0.239275	0.259702	0.0823845	0.0611286	0.102755	0.250478	0.241184	0.260789	OID21057	Neurology	NTRK3	Q16288
NUB1	0.0279789	0.0116864	0.0446564	0.951999	0.909884	0.997878	0.0112369	0.00304666	0.0198103	0.962087	0.916728	1.00594	OID20510	Inflammation	NUB1	Q9Y5A7
NUBP1	0.0020032	-0.00391472	0.00758286	1.01869	0.945834	1.09714	0.00203873	-0.00436557	0.00729129	1.01607	0.943982	1.09487	OID31412	Oncology_II	NUBP1	P53384
NUCB2	0.126011	0.0990582	0.151688	0.395193	0.379225	0.409619	0.135435	0.111199	0.159196	0.393597	0.377522	0.40904	OID21448	Oncology	NUCB2	P80303
NUDC	0.0184616	0.00217981	0.0346106	0.711506	0.688928	0.733996	0.00741165	0.000347411	0.0148492	0.715636	0.690817	0.740085	OID20623	Inflammation	NUDC	Q9Y266
NUDT10	-0.00336766	-0.0101311	0.000854808	0.248268	0.218584	0.28759	-0.000448006	-0.00313198	0.00111231	0.248481	0.215848	0.284081	OID30198	Cardiometabolic_II	NUDT10	Q8NFP7
NUDT15	-0.000845672	-0.00398456	0.00168016	0.546091	0.481989	0.623342	-0.000928814	-0.00351698	0.000739978	0.543584	0.482485	0.616784	OID30102	Cardiometabolic_II	NUDT15	Q9NV35
NUDT16	0.0239651	0.0046235	0.0413891	0.887722	0.85753	0.921092	0.023985	0.00820404	0.0405378	0.888316	0.857095	0.917652	OID31484	Oncology_II	NUDT16	Q96DE0
NUDT2	0.0517353	0.0285368	0.0738809	0.583444	0.55913	0.609225	0.0511977	0.0324321	0.0703407	0.583221	0.556587	0.609771	OID21308	Oncology	NUDT2	P50583
NUDT5	0.02001	0.00569999	0.0337357	0.5635	0.540438	0.586471	0.0117364	0.00199812	0.0213313	0.566412	0.544936	0.588534	OID21115	Neurology	NUDT5	Q9UKK9
NUMB	0.024232	0.00653721	0.0423421	0.860924	0.834353	0.889306	0.0125952	0.00158827	0.0235366	0.865205	0.837501	0.893884	OID30568	Inflammation_II	NUMB	P49757
NUP50	-0.000632632	-0.00478254	0.00267705	0.307893	0.278156	0.342849	-0.000848527	-0.00476922	0.000519768	0.308124	0.277048	0.342673	OID30100	Cardiometabolic_II	NUP50	Q9UKX7
NXPE4	5.76759e-06	-0.00238471	0.00146916	0.352767	0.298413	0.416109	-0.000583611	-0.00404373	0.000392022	0.352567	0.300816	0.415653	OID30076	Cardiometabolic_II	NXPE4	Q6UWF7
NXPH1	0.018443	0.00932332	0.0285146	0.431857	0.395459	0.470627	0.00276362	-0.00282431	0.00741846	0.434655	0.398313	0.474971	OID20849	Neurology	NXPH1	P58417
NXPH3	0.129816	0.0800391	0.179158	0.310394	0.296394	0.325097	0.0821017	0.0586822	0.10462	0.319322	0.302021	0.33741	OID30565	Inflammation_II	NXPH3	O95157
OBP2B	0.471203	0.436047	0.504952	0.62803	0.602257	0.655173	0.465324	0.430879	0.497643	0.631154	0.604102	0.657617	OID20980	Neurology	OBP2B	Q9NPH6
OCLN	0.0882461	0.0657883	0.107765	0.475512	0.454163	0.497622	0.0884394	0.06677	0.109185	0.47482	0.45465	0.495183	OID31069	Neurology_II	OCLN	Q16625
ODAM	0.0621887	0.0438917	0.0821615	0.568484	0.519452	0.625944	0.0602755	0.0432683	0.0785735	0.56878	0.520059	0.625472	OID20793	Neurology	ODAM	A1E959
OFD1	0.00226313	-0.0012539	0.00453381	0.67583	0.618337	0.74148	-0.000589088	-0.00353179	0.00101285	0.679374	0.619854	0.740726	OID31268	Oncology_II	OFD1	O75665
OGA	0.0304321	0.0116294	0.0496967	0.724675	0.699526	0.750249	0.0184233	0.00866097	0.0289111	0.729918	0.705052	0.75335	OID31465	Oncology_II	OGA	O60502
OGFR	0.0651431	0.0456863	0.084398	0.366631	0.347638	0.384625	0.0496919	0.033243	0.0669186	0.369612	0.351436	0.387814	OID21360	Oncology	OGFR	Q9NZT2
OGN	0.277875	0.237815	0.314838	0.426282	0.404054	0.449862	0.27659	0.237664	0.314308	0.426166	0.403305	0.451409	OID21123	Neurology	OGN	P20774
OGT	0.00114911	-0.00519999	0.00634454	0.679941	0.614282	0.752854	0.00115955	-0.00176759	0.00360395	0.6802	0.613277	0.751905	OID31300	Oncology_II	OGT	O15294
OLFM4	0.254408	0.209196	0.295262	1.07012	1.02235	1.12893	0.240553	0.206623	0.27266	1.07755	1.02502	1.12629	OID30665	Inflammation_II	OLFM4	Q6UX06
OLR1	0.0459329	0.0295393	0.0620416	0.661161	0.621037	0.70711	0.0276772	0.0150318	0.039961	0.666462	0.62604	0.710917	OID20183	Cardiometabolic	OLR1	P78380
OMD	0.0955449	0.0696645	0.121622	0.487338	0.465811	0.509087	0.0940768	0.0710094	0.116285	0.488372	0.468518	0.509728	OID20725	Inflammation	OMD	Q99983
OMG	0.0748954	0.0512518	0.0980888	0.722447	0.697397	0.746423	0.0398253	0.0246799	0.0550222	0.735879	0.71006	0.760939	OID21352	Oncology	OMG	P23515
OMP	-5.34169e-05	-0.00417033	0.00260804	0.517369	0.472066	0.563427	0.00766062	-1.89383e-07	0.0144926	0.516358	0.474192	0.562616	OID30835	Neurology_II	OMP	P47874
OPHN1	0.0370108	0.0212675	0.0526191	1.12454	1.08916	1.15989	0.00657408	-0.00167609	0.0139338	1.14395	1.10951	1.17994	OID31087	Neurology_II	OPHN1	O60890
OPLAH	0.0300044	0.00994104	0.0496095	0.697861	0.667428	0.732213	0.0305211	0.0172613	0.0434739	0.697012	0.666568	0.729406	OID30201	Cardiometabolic_II	OPLAH	O14841
OPTC	0.0799222	0.0545834	0.106389	0.542039	0.486767	0.613162	0.084004	0.0604681	0.108848	0.541176	0.484034	0.609588	OID21362	Oncology	OPTC	Q9UBM4
ORM1	0.0571754	0.0330041	0.0799581	0.202625	0.195459	0.210577	0.06261	0.0445906	0.0802344	0.202331	0.194955	0.210086	OID30768	Inflammation_II	ORM1	P02763
OSBPL2	-0.00494547	-0.0120009	-0.000183165	0.368179	0.335266	0.401504	-0.000654832	-0.00372598	0.000732366	0.367138	0.334387	0.401811	OID31085	Neurology_II	OSBPL2	Q9H1P3
OSCAR	0.297605	0.257732	0.334385	0.325621	0.310199	0.34164	0.302154	0.267635	0.33616	0.324647	0.309544	0.3408	OID20776	Inflammation	OSCAR	Q8IYS5
OSM	0.0507828	0.029048	0.0730664	0.804664	0.776089	0.835463	0.0485869	0.0320272	0.0660312	0.80503	0.772568	0.838407	OID20574	Inflammation	OSM	P13725
OSMR	0.264827	0.218812	0.310337	0.1955	0.183077	0.210464	0.280161	0.238702	0.321928	0.193178	0.18107	0.20775	OID20356	Cardiometabolic	OSMR	Q99650
OSTN	0.00128575	-0.00582152	0.00801355	0.45507	0.395189	0.522003	-0.000169223	-0.00571605	0.00471028	0.454439	0.396903	0.51907	OID30909	Neurology_II	OSTN	P61366
OTOA	-0.00161357	-0.00515623	0.000558513	0.550127	0.491063	0.613891	-0.000570699	-0.00324591	0.000173487	0.549195	0.490631	0.612059	OID30825	Neurology_II	OTOA	Q7RTW8
OTUD6B	0.0205641	0.00507147	0.0349694	0.593342	0.572725	0.613437	0.00656726	0.000551763	0.0121775	0.596884	0.578359	0.615207	OID31487	Oncology_II	OTUD6B	Q8N6M0
OTUD7B	0.015854	0.0047424	0.0273216	0.652397	0.629385	0.676296	0.00711481	0.001157	0.0129186	0.656002	0.631971	0.67895	OID31064	Neurology_II	OTUD7B	Q6GQQ9
OXCT1	0.00282487	-0.00950463	0.0147899	0.723075	0.691713	0.755477	0.00618373	0.000251431	0.0111137	0.722459	0.692829	0.754706	OID30227	Cardiometabolic_II	OXCT1	P55809
OXT	0.165747	0.133427	0.196802	1.55182	1.50181	1.60071	0.165803	0.135509	0.196235	1.55053	1.50185	1.5998	OID21047	Neurology	OXT	P01178
P4HB	0.0227316	0.00821447	0.0360008	0.42667	0.411279	0.44227	0.0181188	0.00942229	0.0267883	0.427949	0.413083	0.443461	OID21509	Oncology	P4HB	P07237
PACS2	0.0398999	0.0233965	0.0545016	0.631998	0.604272	0.658506	0.0169312	0.00497309	0.0280455	0.639187	0.614896	0.664236	OID30186	Cardiometabolic_II	PACS2	Q86VP3
PADI2	0.00731324	-0.00329448	0.0173922	0.59174	0.5299	0.657797	0.00539018	-0.00377973	0.0129893	0.592357	0.528631	0.654144	OID20467	Inflammation	PADI2	Q9Y2J8
PADI4	0.049262	0.031227	0.0674402	0.891229	0.801984	0.981329	0.0213331	0.00610086	0.0373368	0.904866	0.817651	0.994412	OID20832	Neurology	PADI4	Q9UM07
PAEP	0.557405	0.514457	0.59686	1.06401	1.00115	1.12435	0.335218	0.303841	0.364336	1.30597	1.23333	1.37657	OID20925	Neurology	PAEP	P09466
PAFAH1B3	0.00963297	0.00209437	0.0176135	1.22279	1.13883	1.3143	0.0117086	0.0024751	0.0196972	1.22233	1.13893	1.31102	OID30998	Neurology_II	PAFAH1B3	Q15102
PAFAH2	0.00525131	-0.00325448	0.0133434	0.493527	0.46497	0.525558	0.00215499	-0.00168255	0.00575143	0.494181	0.466223	0.525068	OID31286	Oncology_II	PAFAH2	Q99487
PAG1	0.0153242	0.00164811	0.0282044	0.661957	0.629812	0.694987	0.0176655	0.00909621	0.0272867	0.660847	0.628373	0.694667	OID20108	Cardiometabolic	PAG1	Q9NWQ8
PAGR1	0.00942586	0.00198309	0.0160873	0.462844	0.429388	0.501672	0.00351765	-0.000877187	0.00756396	0.464541	0.431159	0.506724	OID30206	Cardiometabolic_II	PAGR1	Q9BTK6
PAIP2B	-0.000870023	-0.00462092	0.00226342	0.556052	0.505766	0.622122	-0.00086377	-0.0060688	0.00203068	0.555104	0.505499	0.615077	OID31228	Oncology_II	PAIP2B	Q9ULR5
PAK4	0.007429	0.000652657	0.0136387	0.690887	0.65385	0.727576	0.00486417	-0.000561805	0.0101185	0.692327	0.654938	0.730166	OID20819	Neurology	PAK4	O96013
PALLD	-0.00075163	-0.00782136	0.00269676	0.373295	0.341804	0.409005	-0.00088433	-0.00429102	0.000174116	0.373197	0.339291	0.408119	OID30444	Inflammation_II	PALLD	Q8WX93
PALM	0.106652	0.0833261	0.128602	0.321228	0.30673	0.335879	0.101874	0.0806693	0.122314	0.322505	0.308167	0.337685	OID31515	Oncology_II	PALM	O75781
PALM2	0.108007	0.0826747	0.133003	0.415999	0.395158	0.437803	0.100333	0.0788492	0.122029	0.417834	0.397979	0.440168	OID31096	Neurology_II	PALM2AKAP2	Q8IXS6
PALM3	0.00188241	-0.00515274	0.00792559	0.829971	0.731059	0.942427	0.00511463	-0.000970224	0.0108949	0.829637	0.729403	0.920112	OID30182	Cardiometabolic_II	PALM3	A6NDB9
PAM	0.294255	0.240689	0.343056	0.27186	0.258623	0.284461	0.268973	0.224716	0.307811	0.27666	0.262596	0.290736	OID20291	Cardiometabolic	PAM	P19021
PAMR1	0.202235	0.164668	0.242188	0.295202	0.283162	0.307095	0.190245	0.157462	0.220125	0.297819	0.286467	0.309068	OID21153	Neurology	PAMR1	Q6UXH9
PAPPA	0.131576	0.103282	0.158677	0.515274	0.492938	0.536786	0.139655	0.109701	0.164537	0.512837	0.493172	0.536205	OID20421	Inflammation	PAPPA	Q13219
PARD3	-6.90629e-05	-0.00816156	0.00564805	0.788629	0.724731	0.858023	-8.06129e-05	-0.00279856	0.00160614	0.787915	0.722831	0.854785	OID31301	Oncology_II	PARD3	Q8TEW0
PARK7	0.0379173	0.0220623	0.0543353	0.576959	0.55479	0.598968	0.0249398	0.0111572	0.0381024	0.580488	0.557449	0.601387	OID21160	Neurology	PARK7	Q99497
PARP1	0.0338052	0.0206886	0.0477706	0.725181	0.642188	0.808657	0.0161486	0.00637548	0.0260742	0.72982	0.649653	0.816077	OID20500	Inflammation	PARP1	P09874
PAXX	0.0327159	0.0154254	0.0509246	0.48493	0.455229	0.515011	0.0202077	0.00759646	0.0325363	0.486	0.458126	0.515596	OID30591	Inflammation_II	PAXX	Q9BUH6
PBK	-0.00158952	-0.00601836	0.00190443	0.307367	0.291519	0.323997	-0.00165104	-0.0050067	0.000603274	0.307799	0.291115	0.325348	OID31158	Oncology_II	PBK	Q96KB5
PBLD	0.177606	0.14875	0.205894	0.526834	0.50493	0.54821	0.170074	0.13992	0.198529	0.528916	0.507255	0.55033	OID20839	Neurology	PBLD	P30039
PBXIP1	0.0373773	0.0198827	0.0535567	0.296584	0.277467	0.316214	0.036559	0.0203876	0.0541348	0.296694	0.279744	0.318119	OID31435	Oncology_II	PBXIP1	Q96AQ6
PCARE	0.000422761	-0.00627789	0.00731863	0.885302	0.801456	0.974429	0.00360509	-0.00280526	0.0100659	0.886715	0.803908	0.975811	OID30838	Neurology_II	PCARE	A6NGG8
PCBD1	0.0737364	0.0548269	0.0933374	0.506314	0.481531	0.531645	0.067315	0.0482686	0.0864899	0.507927	0.483194	0.534522	OID30610	Inflammation_II	PCBD1	P61457
PCBP2	0.00260517	-0.0108913	0.0166774	0.745018	0.723031	0.767776	0.00497205	-0.00183753	0.0113383	0.744704	0.719462	0.768875	OID31003	Neurology_II	PCBP2	Q15366
PCDH1	0.0582742	0.0321874	0.0851074	0.223138	0.205873	0.244178	0.059359	0.0354654	0.082109	0.222318	0.206147	0.240346	OID20614	Inflammation	PCDH1	Q08174
PCDH12	0.117311	0.0902888	0.144626	0.257501	0.242556	0.275097	0.123271	0.0968586	0.149404	0.256038	0.24161	0.272413	OID31045	Neurology_II	PCDH12	Q9NPG4
PCDH17	0.190059	0.155143	0.223201	0.368851	0.352051	0.386683	0.200043	0.168856	0.231602	0.366622	0.349491	0.385053	OID20132	Cardiometabolic	PCDH17	O14917
PCDH7	0.0177883	0.00839037	0.0277281	0.357744	0.322583	0.399082	0.0175885	0.00544007	0.0296095	0.357921	0.32218	0.396077	OID31456	Oncology_II	PCDH7	O60245
PCDH9	0.11218	0.0772587	0.144772	0.330645	0.316299	0.347174	0.12908	0.0999372	0.15781	0.327941	0.314015	0.344146	OID31516	Oncology_II	PCDH9	Q9HC56
PCDHB15	0.143785	0.112578	0.174475	0.376887	0.357251	0.395859	0.159235	0.129735	0.189673	0.373683	0.354743	0.39328	OID31377	Oncology_II	PCDHB15	Q9Y5E8
PCNA	-0.0013842	-0.00582866	0.00305522	0.625114	0.551376	0.700267	-0.00281931	-0.00844719	0.000625468	0.628261	0.557591	0.71006	OID31161	Oncology_II	PCNA	P12004
PCOLCE	0.126817	0.0867141	0.163116	0.502609	0.469914	0.537161	0.125506	0.0871842	0.161973	0.502936	0.468097	0.537408	OID20384	Cardiometabolic	PCOLCE	Q15113
PCSK7	0.0201126	0.00882113	0.030587	0.469482	0.427148	0.51836	0.0221334	0.0118308	0.0325471	0.469285	0.427004	0.518347	OID31410	Oncology_II	PCSK7	Q16549
PCSK9	0.110583	0.0825881	0.136401	0.442062	0.426108	0.459766	0.122571	0.0975241	0.15175	0.438463	0.422268	0.455842	OID20235	Cardiometabolic	PCSK9	Q8NBP7
PCYT2	0.0101153	-0.00298254	0.023742	0.767214	0.741348	0.792338	0.010207	0.00300987	0.0169268	0.767203	0.741977	0.791979	OID31519	Oncology_II	PCYT2	Q99447
PDAP1	0.0138539	-0.00145451	0.0275286	0.995065	0.965706	1.0255	0.00875323	0.00150148	0.0161797	0.996712	0.964869	1.02761	OID30323	Cardiometabolic_II	PDAP1	Q13442
PDCD1	0.0497225	0.0250935	0.0736873	0.467899	0.442289	0.494174	0.0627535	0.0382322	0.0848978	0.464972	0.440832	0.492893	OID21396	Oncology	PDCD1	Q15116
PDCD1LG2	0.366168	0.325619	0.408065	0.277649	0.260845	0.296688	0.370483	0.32897	0.411446	0.276738	0.260132	0.294453	OID21273	Oncology	PDCD1LG2	Q9BQ51
PDCD5	0.109092	0.0828528	0.134044	0.622992	0.599748	0.64697	0.0949388	0.0727803	0.11617	0.627729	0.603784	0.653049	OID21021	Neurology	PDCD5	O14737
[truncated: 925 more rows]

## Sheet: SD3
Data S3: Model performance on INT normalized protein levels for 171 significant proteins
Protein	R2_DL	R2_linear
AARSD1	0.110577	0.0422171
ABL1	0.0439131	0.014636
ABO	0.662055	0.623938
ACP6	0.639251	0.589318
ADD1	0.0988596	0.0220392
AKT1S1	0.0347675	0.0135459
ALPI	0.480123	0.358953
AMPD3	0.108477	0.0268922
ANKRD54	0.0622527	0.0155758
AP3S2	0.0224051	0.0103696
ARG1	0.100164	0.0364194
ARHGEF12	0.0369135	0.00668795
ATG4A	0.0634154	0.0171739
ATP6V1F	0.0236109	0.00409793
AXIN1	0.0531316	0.0143122
AZI2	0.0419701	0.00772187
BAG6	0.0484788	0.0132086
BECN1	0.0509005	0.0155021
BLOC1S3	0.0199808	0.00605046
BLVRB	0.0872666	0.0429573
BOLA2_BOLA2B	0.0467781	0.0170676
BST1	0.624574	0.614941
C9ORF40	0.0893196	0.0106716
CA1	0.105768	0.0543453
CA2	0.102546	0.0427504
CALCOCO1	0.0742129	0.0153779
CAMSAP1	0.0402832	0.00872191
CARHSP1	0.0762569	0.0319702
CAT	0.149044	0.071303
CC2D1A	0.0618843	0.0183339
CCL2	0.136093	0.0766415
CCT5	0.0392575	0.00568361
CD209	0.482883	0.424734
CD2AP	0.118083	0.0626597
CD33	0.771593	0.753872
CDC42BPB	0.0429198	0.00745849
CDH17	0.357094	0.267731
CEACAM21	0.612619	0.528908
CENPF	0.0875824	0.0211683
CEP170	0.0280588	0.00349256
CEP85	0.0497023	0.0178554
CGA	0.512645	0.438775
CIT	0.0480032	0.0145589
CLEC3B	0.0875033	0.0503687
CLEC4M	0.510027	0.443996
CLEC7A	0.414218	0.42235
CLNS1A	0.0344179	0.00183521
DBH	0.569172	0.589407
DBN1	0.0339891	0.00264796
DCTN1	0.0456004	0.0137613
DCTN6	0.0123774	0.00130193
DDHD2	0.0415872	0.00973645
DDI2	0.104371	0.0297432
DENR	0.0219768	0.000890658
DKKL1	0.807462	0.798511
DNAJA4	0.113366	0.0298257
DNAJB2	0.0677144	0.0136332
DNAJC9	0.0601278	0.0176714
DNMBP	0.0574249	0.0193188
DNPH1	0.099165	0.055001
DOK1	0.0264844	0.00565038
EIF2AK3	0.0375623	0.0117245
EIF4EBP1	0.0759506	0.0219606
EIF4G1	0.0372445	0.012433
ELOA	0.0898006	0.0374336
ENOX2	0.0101013	-0.000767745
ERBB3	0.176754	0.119353
FAM3D	0.497518	0.343655
FCGR2A	0.45291	0.447015
FEN1	0.0694011	0.0238134
FGR	0.0826613	0.0179991
FMNL1	0.0338176	0.0135479
FRMD4B	0.0334879	-0.00156885
FSHB	0.567251	0.497989
GIGYF2	0.0244623	0.00533094
GIT1	0.0397549	0.00320897
GSTT2B	0.684526	0.637418
HAGH	0.117408	0.0491465
HMBS	0.0898741	0.0411836
IFNGR2	0.458762	0.414064
IKBKG	0.057251	0.0089227
IMPACT	0.0538183	0.0138182
INPPL1	0.0418012	0.00811636
IRAG2	0.0454426	0.0058222
IRAK1	0.0420715	0.00939156
KAZN	0.0343294	0.00869312
KIR2DS4	0.608577	0.569605
KLK1	0.526652	0.429794
KLK12	0.731746	0.708298
LARP1	0.0421138	0.00571453
LILRA3	0.600929	0.60174
LILRB5	0.738807	0.731444
LRRFIP1	0.0475139	0.00083122
LYAR	0.0113356	0.00139462
MAP3K5	0.0545703	0.00894131
MAVS	0.0426697	0.0100116
MDGA1	0.592668	0.525271
MICB_MICA	0.785702	0.776986
MNDA	0.107861	0.0175972
MST1	0.692531	0.690424
MUC2	0.459776	0.360656
MYO9B	0.0277111	0.00224477
MZT1	0.0238551	0.00543284
NAMPT	0.0211666	0.00249259
NAP1L4	0.0766489	0.0247339
NBN	0.0656234	0.0271194
NCF2	0.127597	0.0399525
NEXN	0.0412115	0.008596
NFAT5	0.0341259	0.00164635
NFX1	0.0504964	0.00279113
NSFL1C	0.0721768	0.0263316
NXPH1	0.0246286	0.00485195
OPHN1	0.0387154	0.00686133
PAEP	0.540026	0.334269
PDCD6	0.515532	0.508726
PDLIM7	0.0429471	0.0114641
PIK3AP1	0.0998397	0.0492
PIKFYVE	0.0315879	0.00948613
PKLR	0.0955215	0.0276467
PNLIPRP2	0.662237	0.621445
PPME1	0.0665233	0.013491
PPP1R9B	0.0512949	0.0137004
PRDX1	0.0302574	0.00301646
PRDX2	0.120658	0.0358465
PRDX6	0.0497653	0.0126479
PSCA	0.75154	0.714515
PSMD9	0.107789	0.0336991
PSME1	0.0702172	0.0313193
PSME2	0.0938346	0.0384695
PSMG3	0.102346	0.0474221
PSMG4	0.0944515	0.0345196
RABEP1	0.0546062	0.0122968
RABGAP1L	0.0368475	0.0084819
RANBP1	0.0448376	0.0119779
RBPMS2	0.0393434	0.0172785
RILP	0.0651841	0.0135994
RNF41	0.034746	0.0080611
RPL14	0.0143108	0.00422344
SESTD1	0.0281619	0.0083759
SIRPA	0.775589	0.773531
SLC4A1	0.0581109	0.0166044
SMNDC1	0.0841164	0.0221556
SMTN	0.0514074	0.0166894
SPART	0.0361254	0.00934377
SRP14	0.0866644	0.0474728
ST13	0.0611559	0.00794532
STAM	0.0145433	0.000771774
STAMBP	0.0420052	0.0117352
TAB2	0.0361185	0.00735932
TANK	0.0216938	0.00431026
TARBP2	0.042448	0.00959853
TAX1BP1	0.0476631	0.0167441
TBC1D5	0.0578247	0.00765096
TDGF1	0.68559	0.648201
TGM2	0.106466	0.0358705
TJAP1	0.0514368	0.0111272
TLR3	0.79299	0.780301
TNIP1	0.0525007	0.0131836
TPSAB1	0.611991	0.536424
TRAF2	0.0636916	0.00757836
TRIM25	0.0420736	0.0118648
TSNAX	0.0260498	0.00347551
TSPAN1	0.183343	0.112205
UBAC1	0.0833152	0.0285909
USO1	0.0274551	0.00821342
USP25	0.0386031	0.00687161
VAV3	0.0290436	0.00747424
VPS53	0.037223	0.00777885
YOD1	0.0829907	0.0295612
ZHX2	0.0431383	0.0101124
ZP3	0.708431	0.670276

## Sheet: SD4
Data S4: Bootstrapped model performance for 171 significant proteins on covariates only (age, sex, UKB batch, Consortium selected, First 20 genomic pricipal components) with non-linear (XGBoost) or linear model
	Non-linear			Linear
Protein	R2_mean	R2_2.5_CI	R2_97.5_CI	R2_mean	R2_2.5_CI	R2_97.5_CI
AARSD1	0.0928388	0.0640759	0.122943	0.0253942	0.00678373	0.042889
ABL1	0.0313077	0.0123476	0.0493823	0.00500241	-0.00549339	0.0140476
ABO	-0.00100144	-0.0111808	0.00883019	0.00356225	-0.0038097	0.010535
ACP6	0.00839483	-0.00377862	0.0208283	0.00912742	-0.000861698	0.0181182
ADD1	0.0848555	0.0601207	0.110632	0.0112227	-0.00471993	0.0261109
AKT1S1	0.0258234	0.00664973	0.0455656	0.00284654	-0.00737183	0.0119708
ALPI	-0.00100058	-0.0125711	0.00896872	-0.000421533	-0.00725145	0.00534011
AMPD3	0.0804937	0.0541806	0.104784	0.0114766	-0.00257634	0.024316
ANKRD54	0.0308851	0.00663672	0.0533347	0.00163479	-0.0125074	0.0150449
AP3S2	0.0142058	-0.0014151	0.0299681	0.00493824	-0.000578317	0.0108397
ARG1	0.0821337	0.059785	0.104829	0.00673774	-0.00137256	0.0138453
ARHGEF12	0.0276477	0.00886819	0.0471935	0.00235247	-0.00684793	0.0108157
ATG4A	0.0463945	0.023781	0.0689989	0.00429894	-0.0116562	0.0175894
ATP6V1F	0.0182897	0.00104971	0.035379	0.000114986	-0.0100849	0.00931311
AXIN1	0.040443	0.0185089	0.0622791	0.00683942	-0.00669115	0.0195133
AZI2	0.0339319	0.014316	0.0533803	0.00472695	-0.00254403	0.0115312
BAG6	0.0363555	0.0182051	0.0557001	0.0143931	0.00528078	0.023778
BECN1	0.0348119	0.014527	0.0553749	0.00482638	-0.00570004	0.0148546
BLOC1S3	0.0221079	0.00609563	0.038274	0.00287266	-0.0043555	0.00959629
BLVRB	0.0865875	0.0612989	0.11105	0.0254625	0.00885078	0.0420976
BOLA2_BOLA2B	0.0459647	0.0239765	0.0698041	0.0121306	-0.00445017	0.0271882
BST1	-0.00192147	-0.0148489	0.009723	0.00382121	-0.00540961	0.0134596
C9ORF40	0.067412	0.0432059	0.0910801	0.0024295	-0.00920484	0.0125255
CA1	0.100215	0.0715557	0.128896	0.0409398	0.0197792	0.0626488
CA2	0.0861453	0.0598557	0.112369	0.0302686	0.00850802	0.0497266
CALCOCO1	0.057697	0.0345	0.0791049	0.00265002	-0.0105852	0.0138987
CAMSAP1	0.0479056	0.025107	0.0699633	0.00164662	-0.00861911	0.0101689
CARHSP1	0.065858	0.0400183	0.0913173	0.021023	0.00365036	0.0384401
CAT	0.0881159	0.0578379	0.116984	0.0422667	0.0208898	0.0624241
CC2D1A	0.0516185	0.030597	0.0736037	0.00696568	-0.00586787	0.0179956
CCL2	0.0846102	0.0602435	0.109544	0.0411347	0.0270073	0.055784
CCT5	0.0332619	0.0137421	0.0525126	-0.00024579	-0.00905192	0.00766365
CD209	0.0188346	0.00399035	0.0329124	0.0240567	0.0122776	0.0356977
CD2AP	0.0540405	0.032613	0.0754987	0.00701536	-0.00453743	0.0174528
CD33	-0.00348791	-0.0141328	0.00765421	0.00358358	-0.00325553	0.01016
CDC42BPB	0.0362653	0.0149496	0.057025	0.00283877	-0.00613443	0.0106211
CDH17	0.0106036	-0.0047849	0.0247454	0.00860537	-0.00394108	0.0195792
CEACAM21	0.00330867	-0.00513317	0.0115271	0.00732606	0.000380869	0.013795
CENPF	0.0693067	0.0388192	0.0988965	0.0140016	-0.0023833	0.0296966
CEP170	0.0210351	0.00198577	0.0418601	0.000332407	-0.0064766	0.00679254
CEP85	0.0487358	0.0281307	0.0701901	0.0117756	0.0020402	0.0214474
CGA	0.593501	0.561218	0.625678	0.512487	0.484856	0.54461
CIT	0.0306798	0.0114529	0.0502684	0.00654701	-0.00472633	0.0176653
CLEC3B	0.0526167	0.0317272	0.0742093	0.0156418	0.00533053	0.0253106
CLEC4M	0.0267994	0.0129826	0.0407678	0.0268126	0.0150524	0.0394903
CLEC7A	0.0109741	-0.00244186	0.0257301	0.0165456	0.00493046	0.0292413
CLNS1A	0.0200622	0.00292662	0.0378983	6.9693e-05	-0.00616893	0.00576482
DBH	0.0106108	-0.00172943	0.0221262	0.0205905	0.0107841	0.0298402
DBN1	0.0215974	0.00415975	0.0381422	0.00195758	-0.00436651	0.00742401
DCTN1	0.0414735	0.0227594	0.0592893	0.00647935	-0.00376789	0.0152494
DCTN6	0.0050603	-0.0070261	0.0168599	-0.00429674	-0.0162009	0.00358442
DDHD2	0.0317586	0.0126722	0.0509685	0.00324432	-0.00826785	0.0134293
DDI2	0.0864029	0.0605961	0.113925	0.0201389	0.0042433	0.0356691
DENR	0.0010011	-0.0140361	0.0149714	0.0007869	-0.0042009	0.00483708
DKKL1	0.0132647	-0.00722012	0.0343353	0.0234281	0.00546962	0.0404484
DNAJA4	0.076453	0.0511665	0.101499	0.0100423	-0.00220806	0.0211739
DNAJB2	0.0506759	0.027999	0.074934	0.00887119	-0.0073942	0.023053
DNAJC9	0.0516708	0.0300606	0.0723404	0.0140651	0.000468817	0.0271423
DNMBP	0.0331584	0.0130627	0.0533256	0.00309274	-0.00531888	0.0111636
DNPH1	0.0635565	0.0415553	0.0864993	0.0168845	0.00214077	0.0305307
DOK1	0.0202933	0.00379234	0.0363782	0.000212851	-0.0086577	0.00847355
EIF2AK3	0.0250206	0.00300603	0.0446776	-0.000773152	-0.00806029	0.00558729
EIF4EBP1	0.0580809	0.0355603	0.0806078	0.0173892	0.00217695	0.0322487
EIF4G1	0.0301605	0.0109767	0.0494067	0.00450306	-0.00538961	0.0136351
ELOA	0.0463407	0.0284631	0.0652763	0.0142863	0.000107818	0.0265562
ENOX2	0.00194071	-0.0106685	0.0141365	0.000741597	-0.00373161	0.00441494
ERBB3	0.0971655	0.0664638	0.127704	0.0716308	0.0463651	0.0961365
FAM3D	0.00992526	-0.00429837	0.0247559	0.0154485	0.00268714	0.0274017
FCGR2A	-0.0152902	-0.0304085	-0.00335152	0.002469	-0.00897008	0.0127345
FEN1	0.0341572	0.0168076	0.0531817	0.010676	-0.000228502	0.021182
FGR	0.0336509	0.0154775	0.0525706	0.00944852	-0.00115993	0.0191954
FMNL1	0.0226856	0.00876619	0.03578	0.00806933	-0.00158676	0.0175348
FRMD4B	0.0321498	0.0123127	0.0544119	-0.00195993	-0.0138687	0.00764968
FSHB	0.680085	0.654508	0.704573	0.589186	0.564502	0.611097
GIGYF2	0.0195051	0.00332881	0.0361326	0.00139298	-0.00668998	0.00912496
GIT1	0.040506	0.0195235	0.0589156	0.00114413	-0.00801113	0.00867942
GSTT2B	0.000438709	-0.00906688	0.00921011	-0.00090862	-0.00436523	-1.04592e-06
HAGH	0.112814	0.082598	0.144002	0.0410591	0.0189189	0.0624933
HMBS	0.0887324	0.0595378	0.116016	0.036552	0.0176278	0.0547899
IFNGR2	-0.00272507	-0.0138607	0.0082838	0.0024583	-0.00474562	0.00907961
IKBKG	0.0457413	0.024311	0.068147	0.00606265	-0.00646534	0.0167249
IMPACT	0.048467	0.0277268	0.0698713	0.0102324	-0.00116502	0.0205164
INPPL1	0.0406115	0.0211439	0.0590106	0.00405092	-0.00661295	0.013538
IRAG2	0.0220878	0.00308211	0.042064	0.00134758	-0.00402645	0.00650616
IRAK1	0.0326867	0.0128207	0.0512327	0.00519498	-0.00575411	0.0144508
KAZN	0.033717	0.0149983	0.0541233	0.00110502	-0.00889709	0.00981842
KIR2DS4	-0.00266439	-0.00995598	0.00417358	0.00124712	-0.00303391	0.00526753
KLK1	0.0169358	0.00688354	0.0270111	0.0154966	0.00697399	0.0233694
KLK12	-0.00702648	-0.016066	0.00100987	0.00343646	-0.00192417	0.00798104
LARP1	0.0244888	0.00840496	0.0398858	0.00548286	-0.000784078	0.0107863
LILRA3	0.003122	-0.00681017	0.0136497	0.00437972	-0.00154621	0.00997642
LILRB5	-0.0058952	-0.0183826	0.00614249	-0.00113721	-0.00879542	0.00513567
LRRFIP1	0.0325648	0.0125769	0.0525996	0.00203868	-0.00532298	0.00960483
LYAR	0.010035	-0.00177187	0.0208791	0.00193359	-0.00323338	0.00640225
MAP3K5	0.0507928	0.0305444	0.0695901	0.00353567	-0.00507943	0.0114668
MAVS	0.0413573	0.0206722	0.0613915	0.00405505	-0.00628428	0.0135764
MDGA1	0.0534447	0.0308634	0.0755944	0.0534935	0.0326755	0.0741147
MICB_MICA	-0.000966156	-0.013185	0.0114363	0.00768241	0.000725574	0.0146483
MNDA	0.0677401	0.0474553	0.0877792	0.011676	0.000286979	0.0231045
MST1	-0.0066805	-0.0198049	0.00446069	0.00173444	-0.00546534	0.00830249
MUC2	0.0191191	0.00651793	0.0315116	0.0173798	0.00784313	0.0271646
MYO9B	0.0226709	0.00335644	0.0413499	-0.00311037	-0.0100219	0.0025016
MZT1	0.0216093	0.00250526	0.0411279	0.00644678	0.000514755	0.0121389
NAMPT	0.00888698	-0.00624177	0.0237572	0.00243799	-0.00230291	0.00685405
NAP1L4	0.0440619	0.022093	0.0652004	-0.00119315	-0.0129486	0.00927152
NBN	0.0233271	0.0071769	0.040727	0.0110087	-0.000438707	0.0220887
NCF2	0.0882281	0.0630507	0.112641	0.0209923	0.00717597	0.0346958
NEXN	0.0284277	0.0112025	0.0444803	0.00168635	-0.0061556	0.00848142
NFAT5	0.0296159	0.011088	0.0477764	-0.000388801	-0.0076962	0.0056738
NFX1	0.0539932	0.0323467	0.0736045	0.00320527	-0.00963545	0.0134029
NSFL1C	0.0479742	0.025982	0.0711194	0.0114897	-0.00392682	0.0264757
NXPH1	0.000809265	-0.0192664	0.0178353	0.00550472	-0.00231397	0.0130694
OPHN1	0.0370295	0.0185657	0.0553056	0.00305924	-0.00722119	0.0121891
PAEP	0.348321	0.296432	0.397726	0.144414	0.116476	0.172711
PDCD6	-0.0105627	-0.019873	-0.00139885	-0.00045502	-0.00700228	0.00473789
PDLIM7	0.0355915	0.0161686	0.0538188	0.00398674	-0.00586839	0.0133361
PIK3AP1	0.0557418	0.0340385	0.0771659	0.00849233	-0.000906063	0.0164809
PIKFYVE	0.0126487	-0.00396914	0.0291919	0.00109673	-0.00795187	0.00997941
PKLR	0.0674579	0.0458023	0.088865	0.00457463	-0.00683984	0.0145547
PNLIPRP2	-0.0125534	-0.0212332	-0.00378543	-0.000819976	-0.00417155	-3.26331e-07
PPME1	0.0555565	0.0339569	0.0772724	0.00377691	-0.0101709	0.016885
PPP1R9B	0.0375211	0.0158693	0.0580532	0.00712539	-0.00478623	0.0188181
PRDX1	0.045191	0.0242999	0.0637276	0.00747807	-0.0024177	0.0181249
PRDX2	0.108376	0.0811284	0.135088	0.0315515	0.0135162	0.0492084
PRDX6	0.0441724	0.0234048	0.0644891	0.00448706	-0.00434649	0.0124822
PSCA	-0.00137766	-0.0114914	0.00793393	0.00414165	-0.00233702	0.0093586
PSMD9	0.0665385	0.045423	0.0894554	0.0100465	-0.00324533	0.0228658
PSME1	0.0519001	0.0287046	0.0743601	0.0178631	0.000480382	0.03383
PSME2	0.0763772	0.0487412	0.103527	0.0266717	0.00706938	0.0449863
PSMG3	0.0893055	0.0616185	0.113234	0.0350396	0.0152765	0.052495
PSMG4	0.0629377	0.0381486	0.0901457	0.0200837	0.00530455	0.0351555
RABEP1	0.0447466	0.0242208	0.0647704	0.00401021	-0.00605557	0.0130483
RABGAP1L	0.0348585	0.0172303	0.0517391	0.00469449	-0.00711118	0.0150273
RANBP1	0.0313855	0.0118442	0.0493954	0.00832987	-0.00413811	0.0208559
RBPMS2	0.0233818	0.0045294	0.0413558	-0.00186394	-0.00833749	0.00432941
RILP	0.0447135	0.0247723	0.0641646	0.00301221	-0.0076857	0.0118683
RNF41	0.0325395	0.0142794	0.0513813	0.00603109	-0.00345141	0.0153507
RPL14	0.00478298	-0.00514097	0.0146777	0.00399694	-0.000662121	0.0082242
SESTD1	0.0214438	0.00545863	0.0368086	0.00193373	-0.00607722	0.00883103
SIRPA	0.00108507	-0.0102711	0.012792	0.00395587	-0.00361547	0.0116092
SLC4A1	0.0520684	0.0307509	0.0727648	0.0141368	0.0034129	0.0260375
SMNDC1	0.0450129	0.0226394	0.0670446	0.0125025	-0.00156233	0.025832
SMTN	0.0456273	0.0198921	0.0683694	0.0045688	-0.00566839	0.014382
SPART	0.027353	0.00786592	0.0459219	0.00423281	-0.00518936	0.013479
SRP14	0.0569239	0.037228	0.0771963	0.026403	0.0115973	0.0408432
ST13	0.0569487	0.0331169	0.0783964	0.00404093	-0.0112251	0.0163212
STAM	0.00865124	-0.0073194	0.027065	0.00158852	-0.00231572	0.00476102
STAMBP	0.0262878	0.0050716	0.0451295	0.00483584	-0.0061818	0.0147901
TAB2	0.038441	0.0180875	0.0588097	0.00252965	-0.0072944	0.011959
TANK	0.0345797	0.0188492	0.0502819	0.00551172	-0.00302554	0.0126987
TARBP2	0.0271424	0.00797735	0.044534	0.00397754	-0.00453217	0.0119807
TAX1BP1	0.0309451	0.010669	0.0507513	0.00277672	-0.0048168	0.0102406
TBC1D5	0.0341702	0.0123332	0.0557207	0.000606223	-0.00682521	0.00765071
TDGF1	-0.0041988	-0.0122681	0.00434198	0.000393153	-0.00527371	0.00596729
TGM2	0.083486	0.0578319	0.108303	0.0155838	0.00141678	0.0294121
TJAP1	0.0494531	0.0282655	0.0691523	0.00666808	-0.00511725	0.017029
TLR3	0.00550427	-0.00758013	0.0181425	0.0058319	-0.00241651	0.0127134
TNIP1	0.0319592	0.0100687	0.0530092	0.00331354	-0.00695945	0.0127001
TPSAB1	0.00697542	-0.008159	0.0212426	0.012965	0.000868132	0.024868
TRAF2	0.0444026	0.0229501	0.0652215	0.00586973	-0.00414683	0.0152274
TRIM25	0.035687	0.0162603	0.0555699	4.13934e-05	-0.00932797	0.00744612
TSNAX	0.0123493	-0.00627454	0.031595	0.00227589	-0.00672929	0.0118612
TSPAN1	0.219606	0.176324	0.261419	0.152294	0.123958	0.179323
UBAC1	0.0790136	0.0531626	0.103204	0.0266908	0.010507	0.0424646
USO1	0.0203822	0.00417802	0.0367798	0.00131854	-0.0074225	0.00888381
USP25	0.0242605	0.00637247	0.0428507	0.00259639	-0.00686656	0.0103812
VAV3	0.0194877	-4.99927e-05	0.0381599	0.00288911	-0.00557004	0.0108499
VPS53	0.0309306	0.0143079	0.0482275	0.00515942	-0.00297961	0.0120144
YOD1	0.0617051	0.0345888	0.0886591	0.0177609	-0.00114493	0.0360529
ZHX2	0.0147345	-0.00179577	0.0303833	0.00258984	-0.0082234	0.0124764
ZP3	-0.00430725	-0.0132566	0.00461304	0.00252988	-0.00301487	0.00664067

## Sheet: SD5
Data S5: Model performance for 171 significant proteins of non-linear (XGBoost) and linear models on additive and non-additive enoded genotype data
	Non-linear additive						Linear additive						Non-linear non-additive						Linear non-additive
Protein	R2_mean	R2_2.5_CI	R2_97.5_CI	RMSE_mean	RMSE_2.5_CI	RMSE_97.5_CI	R2_mean	R2_2.5_CI	R2_97.5_CI	RMSE_mean	RMSE_2.5_CI	RMSE_97.5_CI	R2_mean	R2_2.5_CI	R2_97.5_CI	RMSE_mean	RMSE_2.5_CI	RMSE_97.5_CI	R2_mean	R2_2.5_CI	R2_97.5_CI	RMSE_mean	RMSE_2.5_CI	RMSE_97.5_CI
AARSD1	-0.0235343	-0.042406	-0.00591198	0.62404	0.601168	0.64822	-0.0209278	-0.0413296	-0.000862952	0.623987	0.599691	0.647404	-0.0250193	-0.0448929	-0.00551824	0.624755	0.599887	0.647495	-0.022634	-0.0428025	-0.00473399	0.624103	0.599364	0.647641
ABL1	-0.0034965	-0.0187385	0.0105562	0.784048	0.750725	0.81714	-0.0102045	-0.027634	0.00744173	0.787575	0.754977	0.82049	-0.00514283	-0.0229023	0.0112511	0.785537	0.75202	0.822197	-0.0120303	-0.0290491	0.00577177	0.788547	0.754933	0.823248
ABO	0.693274	0.675285	0.711454	0.828624	0.801169	0.857685	0.652872	0.633515	0.671578	0.881048	0.85145	0.910022	0.695228	0.677739	0.711942	0.825708	0.798812	0.854534	0.690743	0.672996	0.70818	0.83212	0.804479	0.860584
ACP6	0.688507	0.657231	0.720229	0.395226	0.376448	0.4156	0.583849	0.538687	0.62558	0.456317	0.432487	0.482481	0.687017	0.654078	0.716827	0.395964	0.37622	0.416697	0.61222	0.578943	0.645856	0.440294	0.419278	0.46119
ADD1	-0.00742344	-0.0253372	0.0108073	0.737355	0.713062	0.761634	-0.0113939	-0.0307259	0.00855623	0.73821	0.713107	0.764644	-0.0167244	-0.0370301	0.00281862	0.740946	0.715645	0.763718	-0.00815802	-0.0266627	0.0103687	0.738006	0.713178	0.763912
AKT1S1	-0.0304574	-0.0488493	-0.0124731	0.739669	0.714259	0.765764	-0.0354013	-0.0554535	-0.0154169	0.74103	0.716119	0.765953	-0.0351308	-0.0534946	-0.018042	0.742123	0.717479	0.769154	-0.0301023	-0.049366	-0.0124398	0.740062	0.71536	0.765037
ALPI	0.538013	0.505979	0.568072	0.860928	0.828467	0.894934	0.393662	0.362799	0.424733	0.986494	0.954787	1.01999	0.537182	0.506259	0.569045	0.862355	0.829491	0.895069	0.434853	0.403314	0.462794	0.952076	0.918895	0.985701
AMPD3	-0.0182584	-0.0398082	0.00215815	0.741394	0.712683	0.770035	-0.0204242	-0.043236	-0.000307802	0.742292	0.714409	0.770817	-0.0233484	-0.0453513	-0.000464144	0.742955	0.715474	0.770219	-0.0165421	-0.0363461	0.00311234	0.740812	0.710733	0.771638
ANKRD54	-0.0470343	-0.0698986	-0.0256382	0.641199	0.601361	0.682376	-0.0435391	-0.0643756	-0.0230116	0.639696	0.601201	0.681523	-0.0511524	-0.0698954	-0.0319809	0.641941	0.60258	0.685874	-0.0368653	-0.0593564	-0.0159938	0.637191	0.596401	0.682849
AP3S2	-0.0223282	-0.0406006	-0.00530707	0.505838	0.484834	0.528191	-0.0268564	-0.0446856	-0.0094828	0.507521	0.485182	0.529986	-0.0227631	-0.0402996	-0.00319715	0.506333	0.485594	0.527342	-0.0267581	-0.0460884	-0.00952114	0.507584	0.485538	0.529448
ARG1	-0.00401902	-0.0280345	0.0174873	0.5968	0.576804	0.618684	0.00930063	-0.016661	0.0317645	0.59316	0.571113	0.613698	-0.0122929	-0.0372899	0.014003	0.599912	0.579231	0.621261	0.00488344	-0.0188055	0.0287497	0.594508	0.574711	0.614785
ARHGEF12	-0.0348243	-0.052776	-0.0176772	1.19688	1.15804	1.23722	-0.0361345	-0.0545542	-0.0179213	1.19556	1.15748	1.23517	-0.0317545	-0.0514287	-0.0134758	1.19431	1.15729	1.23235	-0.0362789	-0.0541935	-0.0180687	1.19696	1.15892	1.23617
ATG4A	-0.030153	-0.0468222	-0.01349	0.652319	0.625239	0.679937	-0.0447279	-0.0641448	-0.0240371	0.657548	0.631205	0.687262	-0.0441843	-0.0639345	-0.0252805	0.65651	0.63141	0.683064	-0.0436812	-0.0627908	-0.0251399	0.655548	0.630171	0.681837
ATP6V1F	-0.0306793	-0.0504397	-0.0121231	0.736335	0.704423	0.772652	-0.033548	-0.053338	-0.0145449	0.738205	0.704175	0.771913	-0.0287919	-0.0474129	-0.00958526	0.736764	0.707345	0.770434	-0.0266074	-0.0479323	-0.00786228	0.735495	0.702765	0.769823
AXIN1	-0.0153742	-0.0326816	0.00046814	1.09852	1.06082	1.13635	-0.0179948	-0.0374665	0.000518135	1.10124	1.06571	1.13811	-0.0171859	-0.0345492	-0.000562602	1.10054	1.06457	1.1355	-0.0200253	-0.0403842	-0.000706337	1.10184	1.06761	1.13908
AZI2	-0.0204878	-0.0363555	-0.00470039	0.615877	0.588626	0.645641	-0.0245622	-0.0421983	-0.00583048	0.615945	0.588119	0.645319	-0.0209312	-0.0373854	-0.00419825	0.615268	0.58624	0.645214	-0.0227544	-0.0408371	-0.00691804	0.615019	0.586472	0.643955
BAG6	-0.0240145	-0.0410717	-0.00565297	0.414759	0.398666	0.431505	-0.0364441	-0.0570371	-0.0173195	0.416637	0.400099	0.433506	-0.0330107	-0.0515246	-0.0140576	0.416538	0.399256	0.434657	-0.0331227	-0.0531429	-0.0128802	0.415958	0.398938	0.433604
BECN1	-0.0203455	-0.0404856	0.00106928	0.64613	0.61584	0.67623	-0.0111705	-0.0299778	0.00774178	0.643043	0.613588	0.67297	-0.0131279	-0.0303921	0.00439712	0.643148	0.613035	0.67368	-0.00997868	-0.0285696	0.00805322	0.642853	0.614244	0.674416
BLOC1S3	-0.0159263	-0.0307041	-0.000490719	0.424819	0.405586	0.446918	-0.0204162	-0.0389972	-0.000320116	0.426524	0.406753	0.447716	-0.028685	-0.0468378	-0.0096844	0.428586	0.40864	0.448856	-0.016409	-0.0359036	0.00292741	0.425009	0.40483	0.445267
BLVRB	-0.0141003	-0.0313484	0.00429167	0.752452	0.722454	0.78497	-0.026616	-0.0468674	-0.00618506	0.75698	0.725542	0.789967	-0.0198639	-0.0418276	0.000767861	0.755108	0.722279	0.786906	-0.0199411	-0.0392306	0.00129519	0.755099	0.723675	0.788193
BOLA2_BOLA2B	-0.0280557	-0.0451228	-0.010061	0.578033	0.556868	0.59908	-0.030182	-0.0509979	-0.0104217	0.578619	0.558653	0.598787	-0.0391146	-0.0580508	-0.020425	0.581627	0.561102	0.602597	-0.0318569	-0.0512848	-0.0125342	0.57932	0.559471	0.599518
BST1	0.845166	0.807393	0.875563	0.207376	0.192269	0.227462	0.71326	0.687535	0.736431	0.283467	0.259367	0.308809	0.844268	0.810456	0.874771	0.207656	0.192042	0.2274	0.838623	0.800612	0.86978	0.211677	0.196389	0.232853
C9ORF40	-0.0207877	-0.039897	-0.00316565	0.841508	0.812349	0.870805	-0.019214	-0.038872	9.29368e-05	0.839622	0.808627	0.868517	-0.0280165	-0.0481376	-0.00869525	0.843397	0.812634	0.87281	-0.0186899	-0.0371275	-0.000660924	0.839421	0.810859	0.870595
CA1	-0.0145744	-0.0348365	0.00578716	0.681815	0.658503	0.706379	-0.0240268	-0.0436461	-0.00319249	0.68498	0.660466	0.709491	-0.0112447	-0.0292451	0.00724042	0.681193	0.658846	0.706183	-0.0168875	-0.0370271	0.00319876	0.68349	0.657095	0.708404
CA2	-0.034944	-0.0528842	-0.0172402	0.794292	0.76827	0.821912	-0.0295595	-0.0499836	-0.010706	0.79189	0.764404	0.821366	-0.0314026	-0.0509386	-0.0130023	0.792432	0.764606	0.820823	-0.0264962	-0.0430306	-0.00926792	0.79027	0.762504	0.818178
CALCOCO1	-0.0177524	-0.0354063	0.000367576	1.19674	1.15798	1.23737	-0.011619	-0.0306979	0.0067024	1.19259	1.15338	1.231	-0.0234422	-0.0426141	-0.00301978	1.19921	1.16063	1.23741	-0.0115807	-0.0289688	0.00663512	1.19172	1.15317	1.2297
CAMSAP1	-0.0287111	-0.047947	-0.0113902	1.16257	1.12424	1.20065	-0.0281837	-0.0476422	-0.00781196	1.16136	1.12292	1.20047	-0.0266744	-0.0425846	-0.0107535	1.16199	1.12614	1.19877	-0.0267774	-0.0453927	-0.00869417	1.16103	1.12101	1.20031
CARHSP1	-0.0226212	-0.0417826	-0.00412905	0.581363	0.554479	0.610752	-0.0192127	-0.0400315	-7.70459e-05	0.580942	0.553904	0.609766	-0.0144449	-0.0299405	0.000150987	0.579558	0.552955	0.608377	-0.0124586	-0.030107	0.00627159	0.579587	0.552184	0.606387
CAT	9.92218e-05	-0.0202893	0.0208638	0.566476	0.543022	0.590843	-0.00412992	-0.0254314	0.0180398	0.567599	0.543131	0.594314	-0.0138165	-0.0382705	0.00711149	0.571008	0.54847	0.597012	5.76522e-05	-0.0210001	0.0200599	0.566771	0.544678	0.591905
CC2D1A	-0.0296703	-0.0486337	-0.0121952	0.857612	0.825134	0.892321	-0.0269182	-0.0461581	-0.00791888	0.85709	0.825434	0.890477	-0.0264318	-0.0444802	-0.00929323	0.856434	0.823785	0.89491	-0.0272066	-0.0455959	-0.00952235	0.857166	0.824756	0.892531
CCL2	0.0308641	0.00811118	0.0525277	0.607108	0.583657	0.631238	0.034326	0.0116443	0.0566083	0.606216	0.582008	0.632576	0.0296982	0.00917344	0.0497126	0.607979	0.583472	0.633872	0.0335147	0.0103962	0.0564853	0.606334	0.582476	0.630597
CCT5	-0.0159929	-0.0331639	0.00119056	0.51915	0.484589	0.552268	-0.0254781	-0.0433264	-0.00824116	0.522068	0.489169	0.557448	-0.016489	-0.0323282	-0.000323021	0.520147	0.487341	0.55513	-0.0293624	-0.0481075	-0.0115786	0.523014	0.489762	0.557443
CD209	0.487421	0.454782	0.516129	0.307326	0.296309	0.318241	0.420775	0.384442	0.452196	0.327031	0.315762	0.339086	0.48621	0.456137	0.515386	0.30781	0.296565	0.318622	0.473994	0.444422	0.502555	0.311552	0.300957	0.322315
CD2AP	0.0690599	0.0472253	0.0908508	0.709793	0.681817	0.738812	0.0654232	0.0420709	0.0890928	0.711059	0.68262	0.74039	0.0637157	0.0423767	0.0869904	0.712323	0.683551	0.740631	0.0647781	0.0414874	0.0878027	0.711863	0.685113	0.737242
CD33	0.822211	0.798095	0.843827	0.392431	0.366704	0.419269	0.748616	0.72339	0.767588	0.466651	0.444586	0.492545	0.82092	0.797131	0.841799	0.393862	0.369621	0.419266	0.793877	0.769073	0.81561	0.422678	0.400069	0.448983
CDC42BPB	-0.0165696	-0.0311454	-0.000942648	1.09411	1.0565	1.13042	-0.016903	-0.0345313	0.00183234	1.09522	1.06064	1.13298	-0.0252937	-0.0426345	-0.00703908	1.09938	1.06128	1.14111	-0.0219858	-0.0402665	-0.00466214	1.09832	1.06445	1.13756
CDH17	0.328284	0.286036	0.366176	0.64847	0.623258	0.67603	0.239237	0.205982	0.274772	0.690142	0.662128	0.715681	0.32723	0.286001	0.365243	0.649264	0.624156	0.677691	0.255667	0.218077	0.291879	0.682982	0.655924	0.708772
CEACAM21	0.711412	0.684302	0.736216	0.512169	0.487795	0.540214	0.606728	0.573819	0.635745	0.59751	0.57153	0.626482	0.705694	0.675428	0.731328	0.516269	0.489453	0.5433	0.647427	0.616975	0.675511	0.56593	0.537589	0.594795
CENPF	-0.0281124	-0.0461767	-0.0098555	0.554799	0.52904	0.581609	-0.0414654	-0.0613772	-0.0215029	0.558665	0.532892	0.584565	-0.0329749	-0.0534379	-0.0137187	0.55652	0.531401	0.583495	-0.0408025	-0.0621778	-0.0206351	0.558507	0.532252	0.587172
CEP170	-0.0263036	-0.0451229	-0.00741269	0.801218	0.76994	0.833359	-0.0259023	-0.0442435	-0.00810668	0.80155	0.771024	0.837601	-0.0277683	-0.0471591	-0.00903884	0.802281	0.769901	0.836481	-0.0260437	-0.0431442	-0.00921718	0.801286	0.768638	0.835059
CEP85	-0.000766617	-0.019383	0.0168474	0.734999	0.707276	0.762234	-0.00384343	-0.0229526	0.0152756	0.735705	0.706919	0.76776	0.00656795	-0.0107865	0.0233329	0.732499	0.702481	0.763485	-0.00284764	-0.0206033	0.0150827	0.735359	0.705239	0.765953
CGA	-0.0202909	-0.0322684	-0.00883179	1.30772	1.27598	1.33855	-0.0223832	-0.0353826	-0.0088713	1.30931	1.27898	1.33952	-0.0200122	-0.0319608	-0.00811517	1.30788	1.27828	1.3378	-0.0183205	-0.0326088	-0.00458459	1.30685	1.27468	1.33895
CIT	-0.0319291	-0.0516011	-0.013397	0.484664	0.456484	0.51768	-0.0259689	-0.0459546	-0.0083065	0.482239	0.453083	0.511695	-0.0315101	-0.0522609	-0.0132167	0.484481	0.457365	0.516481	-0.024387	-0.0430705	-0.00598614	0.482448	0.453757	0.513839
CLEC3B	-0.00144131	-0.0215721	0.0178315	0.214478	0.203022	0.227265	-0.0133973	-0.0336104	0.00660615	0.216435	0.204586	0.228516	-0.00227474	-0.0212603	0.0156653	0.214978	0.203959	0.227732	-0.0110708	-0.0329757	0.00924047	0.21599	0.204157	0.229327
CLEC4M	0.480906	0.448	0.513997	0.363694	0.350596	0.377067	0.410496	0.377621	0.443667	0.38748	0.374616	0.401333	0.479798	0.448947	0.509655	0.364361	0.350471	0.378328	0.471447	0.441081	0.503012	0.367031	0.353246	0.38019
CLEC7A	0.645757	0.558788	0.721234	0.384196	0.36276	0.409085	0.513215	0.460073	0.554051	0.453346	0.418247	0.491972	0.64802	0.563768	0.720169	0.382758	0.362163	0.406198	0.64804	0.563675	0.723351	0.383928	0.363886	0.407815
CLNS1A	-0.0174932	-0.038534	0.00179524	0.346264	0.325419	0.369999	-0.025425	-0.0463571	-0.00428106	0.347745	0.326697	0.370943	-0.0217467	-0.0430939	-0.000601503	0.347605	0.326647	0.371243	-0.0201684	-0.0389884	-0.00105541	0.346848	0.326014	0.368966
DBH	0.68617	0.641404	0.724237	0.632062	0.598234	0.669893	0.534858	0.49511	0.571969	0.769292	0.729377	0.810235	0.680096	0.636404	0.722094	0.636948	0.597331	0.674504	0.579132	0.537842	0.616264	0.730764	0.691842	0.767541
DBN1	-0.0431647	-0.0641911	-0.0217416	0.545621	0.515739	0.577727	-0.0364864	-0.0562376	-0.0164084	0.543007	0.512265	0.576404	-0.0501384	-0.0708351	-0.0293496	0.547127	0.517481	0.580051	-0.0403414	-0.0610046	-0.0224212	0.54526	0.516335	0.577704
DCTN1	-0.0267351	-0.0469075	-0.00643556	0.749121	0.723605	0.773643	-0.0141532	-0.0311095	0.00283769	0.745335	0.720318	0.77081	-0.0296918	-0.0457787	-0.0109818	0.750094	0.72515	0.774215	-0.0158739	-0.0336659	0.00164723	0.745225	0.719206	0.768447
DCTN6	-0.024653	-0.0415664	-0.00684652	0.81134	0.752879	0.872999	-0.0331774	-0.0525993	-0.0138379	0.814387	0.756883	0.877365	-0.0258291	-0.0437374	-0.00788614	0.812999	0.752738	0.877615	-0.028953	-0.0489245	-0.00908931	0.813401	0.751959	0.877308
DDHD2	-0.0254615	-0.0416064	-0.00951726	0.715303	0.691118	0.738415	-0.0302871	-0.0498239	-0.0117942	0.716301	0.693979	0.740258	-0.033898	-0.0531891	-0.0147146	0.717042	0.694851	0.741022	-0.0275683	-0.0452799	-0.0101032	0.714968	0.690724	0.738526
DDI2	-0.0102761	-0.0258435	0.00474611	0.812588	0.781248	0.845179	-0.0187377	-0.0387552	-0.000446611	0.815338	0.783801	0.848294	-0.0170425	-0.0332496	-0.00133261	0.81598	0.785838	0.848315	-0.0164102	-0.0355532	0.0022334	0.815878	0.786264	0.84924
DENR	-0.0356864	-0.0542333	-0.0162304	0.598514	0.563685	0.634554	-0.0316587	-0.0514484	-0.0122472	0.597281	0.562768	0.634248	-0.0231025	-0.0409191	-0.00654278	0.595449	0.561754	0.63456	-0.0243221	-0.0433213	-0.00536667	0.595981	0.560478	0.634767
DKKL1	0.829388	0.809265	0.84664	0.389828	0.376402	0.4037	0.758612	0.735843	0.781229	0.463406	0.448163	0.48049	0.8275	0.808401	0.846418	0.391517	0.378007	0.403991	0.82726	0.807325	0.845374	0.391563	0.37756	0.406514
DNAJA4	-0.0113481	-0.0315305	0.00854987	0.76087	0.730748	0.791946	-0.00656923	-0.0268928	0.0127399	0.760267	0.727508	0.793193	-0.00559637	-0.0234626	0.0121169	0.759444	0.728313	0.790396	-0.000684864	-0.0199995	0.0178753	0.758124	0.726223	0.78659
DNAJB2	-0.0354511	-0.0566963	-0.0156818	0.579444	0.555357	0.607973	-0.0356104	-0.057142	-0.0157459	0.579573	0.552789	0.608735	-0.0335033	-0.0544768	-0.0147351	0.579662	0.553349	0.606365	-0.0295856	-0.0480096	-0.0118279	0.57786	0.551275	0.606692
DNAJC9	-0.0390999	-0.0585958	-0.0195704	0.813232	0.785164	0.842786	-0.0350785	-0.051474	-0.0188052	0.812641	0.784448	0.83919	-0.0383048	-0.0589041	-0.0187286	0.813396	0.78609	0.840794	-0.0324569	-0.0483493	-0.0146154	0.811299	0.78235	0.840993
DNMBP	-0.0122361	-0.0313251	0.00661923	0.726997	0.686338	0.765125	-0.0156403	-0.0347196	0.0015706	0.72841	0.69362	0.767448	-0.0148995	-0.0338739	0.00434468	0.729525	0.694561	0.769871	-0.00846761	-0.0262271	0.00900459	0.725922	0.688084	0.767016
DNPH1	-0.00351405	-0.0283534	0.0228246	0.578441	0.556424	0.601033	-0.00743775	-0.0336262	0.0195256	0.579828	0.556549	0.602172	0.00251217	-0.0212571	0.0260017	0.577247	0.554737	0.597794	-0.00604247	-0.0321237	0.0187109	0.579814	0.559077	0.603782
DOK1	-0.0241143	-0.0430339	-0.00460436	1.4201	1.37355	1.46376	-0.021012	-0.0404156	-0.0028112	1.41756	1.37031	1.46491	-0.0246625	-0.0429652	-0.00661928	1.42078	1.37476	1.47124	-0.0217879	-0.0401483	-0.00347222	1.41791	1.37321	1.46219
EIF2AK3	-0.0316059	-0.0529005	-0.010408	0.67698	0.642848	0.71603	-0.0319791	-0.0527785	-0.0105699	0.67609	0.640201	0.709335	-0.020572	-0.0417001	-0.00057557	0.672463	0.63853	0.705807	-0.0237971	-0.0443674	-0.0046207	0.674325	0.641866	0.710191
EIF4EBP1	-0.0375975	-0.0561258	-0.0197442	0.748892	0.714274	0.78415	-0.0379026	-0.0560858	-0.0197785	0.74939	0.712377	0.787975	-0.0342793	-0.0510009	-0.0174716	0.74898	0.714321	0.785262	-0.0388507	-0.0560473	-0.0212692	0.749922	0.71624	0.783926
EIF4G1	-0.0229725	-0.0406155	-0.00474213	1.13754	1.10316	1.17385	-0.0200679	-0.0392441	-0.00113652	1.1357	1.10074	1.17419	-0.0228328	-0.0414734	-0.00576757	1.13722	1.10091	1.17348	-0.0190594	-0.0389447	-0.000123855	1.13439	1.09885	1.17028
ELOA	-0.0176243	-0.0343599	0.000789456	0.693867	0.626999	0.766846	-0.0288735	-0.0497265	-0.00834073	0.695486	0.626918	0.771437	-0.016091	-0.0351562	0.00390203	0.695268	0.626475	0.767578	-0.0225975	-0.042055	-0.00416474	0.697252	0.625221	0.774866
ENOX2	-0.0369005	-0.0585227	-0.0188484	0.29863	0.267248	0.339706	-0.0391853	-0.0578372	-0.0213639	0.299501	0.267054	0.342721	-0.0392179	-0.0620122	-0.0189146	0.2989	0.268016	0.342666	-0.0332581	-0.0542654	-0.0159084	0.297191	0.265234	0.34036
ERBB3	0.0849563	0.0330846	0.14099	0.221504	0.211319	0.231872	0.0149669	-0.0143222	0.0444546	0.2302	0.219522	0.241695	0.0855955	0.0331449	0.140277	0.221555	0.211411	0.232384	0.0197741	-0.0069151	0.0466717	0.229503	0.219469	0.240363
FAM3D	0.521753	0.484728	0.555136	0.594229	0.573138	0.616698	0.356139	0.321418	0.390523	0.689522	0.66511	0.713174	0.520276	0.488712	0.551597	0.595447	0.573498	0.617368	0.414576	0.376734	0.447558	0.657987	0.63568	0.680015
FCGR2A	0.647001	0.580416	0.705286	0.395403	0.366601	0.426241	0.503323	0.450616	0.547018	0.469988	0.439287	0.504756	0.650245	0.591074	0.702581	0.393831	0.366801	0.423344	0.571932	0.511804	0.627639	0.435421	0.404757	0.465708
FEN1	-0.0358704	-0.054856	-0.0172202	0.825952	0.74271	0.916602	-0.0266017	-0.0490777	-0.00657285	0.820357	0.734681	0.914335	-0.0221529	-0.0383328	-0.00561942	0.817526	0.733085	0.905919	-0.0201964	-0.040609	0.00034301	0.81889	0.738308	0.904533
FGR	-0.0348909	-0.0532167	-0.0176973	0.746799	0.672266	0.826803	-0.0313995	-0.0492603	-0.0143347	0.745972	0.673325	0.82096	-0.0292222	-0.0458036	-0.0129802	0.748488	0.674681	0.826748	-0.0286886	-0.0457414	-0.0134759	0.744081	0.674118	0.822356
FMNL1	-0.0180207	-0.0409441	0.00625378	0.83182	0.739069	0.92839	-0.0277955	-0.0476488	-0.0109449	0.83348	0.745192	0.931385	-0.0218876	-0.0437521	-0.00158244	0.830482	0.736237	0.926472	-0.0271098	-0.0470352	-0.00947028	0.832813	0.744964	0.930011
FRMD4B	-0.0234748	-0.0399203	-0.00607894	0.731709	0.700812	0.766697	-0.0381019	-0.0572368	-0.0183989	0.737263	0.704765	0.772196	-0.0266305	-0.0433274	-0.00903176	0.732365	0.700873	0.763618	-0.0354603	-0.0535326	-0.0174845	0.735336	0.703254	0.769554
FSHB	-0.00471341	-0.0155113	0.00488334	1.03482	1.01049	1.05763	-0.00925317	-0.0224221	0.00348773	1.03713	1.01151	1.06272	-0.00548719	-0.0161369	0.00548865	1.03582	1.01216	1.05945	-0.00826902	-0.019851	0.00331898	1.0363	1.01108	1.06173
GIGYF2	-0.017083	-0.0325358	-0.00272528	0.806021	0.777417	0.836607	-0.0381303	-0.056409	-0.0196103	0.816406	0.785783	0.846648	-0.0127303	-0.0264859	0.00149922	0.805507	0.773373	0.837093	-0.029587	-0.0471033	-0.0118036	0.812558	0.783475	0.841312
GIT1	-0.0391656	-0.0591102	-0.0190543	1.04044	1.00671	1.07955	-0.0297182	-0.0498104	-0.010598	1.03587	1.00358	1.07299	-0.0399495	-0.0610845	-0.0190396	1.04122	1.00819	1.07445	-0.0327684	-0.0520174	-0.0127508	1.03704	1.00207	1.07132
GSTT2B	0.789267	0.768269	0.808963	1.14606	1.09051	1.20275	0.689754	0.66498	0.712062	1.39138	1.34132	1.44299	0.79009	0.768881	0.809186	1.14367	1.08956	1.20475	0.767116	0.744525	0.789404	1.20546	1.15036	1.26451
HAGH	-0.0327297	-0.0532598	-0.0141047	0.832652	0.804881	0.862	-0.0263439	-0.0448202	-0.00751477	0.830726	0.8029	0.859647	-0.0429699	-0.0615901	-0.0248963	0.837064	0.808631	0.866621	-0.0304204	-0.0489969	-0.0123179	0.831586	0.801083	0.860648
HMBS	-0.0036418	-0.0204099	0.0123823	0.479432	0.463194	0.496197	-0.0109838	-0.0293104	0.00891648	0.480977	0.46516	0.496994	-0.0134606	-0.0316435	0.00363618	0.481398	0.464424	0.497829	-0.012499	-0.0322427	0.00766183	0.481041	0.463591	0.497775
IFNGR2	0.566618	0.533175	0.599548	0.380341	0.366989	0.394773	0.496352	0.463805	0.527043	0.410434	0.395046	0.425886	0.562794	0.531651	0.592766	0.382314	0.367101	0.396338	0.511136	0.478373	0.542296	0.403919	0.390011	0.41813
IKBKG	-0.0287018	-0.0475113	-0.0111173	1.06567	1.03191	1.1006	-0.0304013	-0.0494979	-0.0122465	1.06701	1.03271	1.10238	-0.0218467	-0.039602	-0.00515038	1.06134	1.02623	1.09712	-0.0268614	-0.0450217	-0.00931043	1.06472	1.02942	1.1
IMPACT	-0.0248128	-0.0426469	-0.0053288	0.604659	0.580257	0.626868	-0.0264446	-0.0485624	-0.00490894	0.604902	0.583375	0.626136	-0.0272378	-0.0478736	-0.00598853	0.604753	0.582477	0.628392	-0.0275442	-0.0463952	-0.00981117	0.60522	0.582916	0.628832
INPPL1	-0.0423564	-0.0611058	-0.0237072	1.11373	1.07909	1.15261	-0.0276619	-0.0450279	-0.00913171	1.10669	1.0726	1.14413	-0.0238295	-0.0396959	-0.00608891	1.10406	1.06916	1.13952	-0.0303316	-0.0474637	-0.0133146	1.10782	1.07373	1.14251
IRAG2	-0.0221577	-0.0390392	-0.00393998	1.01081	0.963697	1.05943	-0.0228271	-0.0424461	-0.00429832	1.01236	0.963991	1.06594	-0.0275318	-0.0450712	-0.00958399	1.01414	0.96626	1.06236	-0.0236987	-0.0415123	-0.00701886	1.01399	0.964822	1.06684
IRAK1	-0.0333254	-0.0527298	-0.0145312	0.799209	0.771686	0.827222	-0.0496053	-0.0683627	-0.0329535	0.805384	0.77573	0.838458	-0.0365171	-0.0548876	-0.0171033	0.80077	0.770222	0.832504	-0.0410642	-0.0586989	-0.0245229	0.802134	0.77202	0.833581
KAZN	-0.0190229	-0.0409888	0.00272017	1.1087	1.07302	1.14366	-0.0207395	-0.0397503	-0.0021129	1.10988	1.07471	1.14679	-0.0198914	-0.0412551	0.00120734	1.10903	1.07344	1.14278	-0.0167477	-0.0362079	0.00173547	1.10807	1.07407	1.14506
KIR2DS4	0.829958	0.807612	0.849538	0.735219	0.691375	0.78089	0.711834	0.668897	0.747816	0.957166	0.892216	1.02793	0.826863	0.803209	0.849349	0.741852	0.691725	0.790465	0.756532	0.732671	0.778765	0.880032	0.837547	0.925691
KLK1	0.641267	0.605023	0.67584	0.840005	0.795729	0.884687	0.458483	0.42422	0.490617	1.03185	1.00069	1.06385	0.635793	0.600323	0.670093	0.846208	0.802471	0.8924	0.51075	0.474721	0.54521	0.980854	0.945265	1.01782
KLK12	0.877085	0.865605	0.887919	0.548945	0.525638	0.575394	0.789442	0.770594	0.80792	0.718151	0.687914	0.750559	0.877793	0.866486	0.888932	0.547138	0.520733	0.573788	0.870687	0.858246	0.882211	0.563134	0.53693	0.590134
LARP1	-0.038514	-0.0600138	-0.0171912	0.665692	0.626591	0.708106	-0.0332686	-0.0519876	-0.0152425	0.664886	0.623008	0.705054	-0.0354008	-0.0584443	-0.0139841	0.663618	0.624273	0.709042	-0.0300568	-0.0492988	-0.0126676	0.662854	0.623294	0.706188
LILRA3	0.869242	0.816411	0.91067	0.511693	0.42897	0.601774	0.564544	0.526892	0.597622	0.943214	0.891256	0.997699	0.868922	0.813633	0.912402	0.513467	0.43011	0.599634	0.872824	0.823929	0.91055	0.505869	0.43184	0.584747
LILRB5	0.84907	0.827772	0.868256	0.307138	0.285024	0.329176	0.75838	0.728664	0.783248	0.388388	0.365846	0.415131	0.846834	0.825456	0.866203	0.309674	0.28806	0.331792	0.792696	0.768477	0.815347	0.360244	0.339307	0.385089
LRRFIP1	-0.0321524	-0.0521321	-0.011243	0.530732	0.506716	0.556411	-0.0365462	-0.0559189	-0.0163221	0.532132	0.506995	0.556493	-0.0278905	-0.0472115	-0.0109714	0.529456	0.503539	0.556083	-0.0245903	-0.042942	-0.00692898	0.529439	0.504686	0.556453
LYAR	-0.0365782	-0.0553895	-0.0195844	0.685197	0.593819	0.779591	-0.0380517	-0.0583732	-0.019862	0.691668	0.599109	0.789742	-0.0447805	-0.0651927	-0.0267802	0.690109	0.605479	0.785095	-0.0383167	-0.060238	-0.0204791	0.6877	0.592519	0.777499
MAP3K5	-0.0217248	-0.0375429	-0.00627586	1.11007	1.06526	1.15904	-0.0257311	-0.0424031	-0.00886097	1.11234	1.06409	1.16007	-0.0318685	-0.0492138	-0.0132664	1.11654	1.07179	1.16588	-0.0277727	-0.045343	-0.0110752	1.11326	1.06492	1.16059
MAVS	-0.0295968	-0.0464142	-0.0133386	1.03526	0.998927	1.07444	-0.0344986	-0.0535709	-0.0157052	1.0393	1.00389	1.07823	-0.040011	-0.0589714	-0.0212251	1.04135	1.00611	1.07827	-0.0361937	-0.0554471	-0.0164209	1.03968	1.00208	1.075
MDGA1	0.55887	0.525922	0.589476	0.532018	0.51246	0.55203	0.482972	0.450909	0.511298	0.576333	0.555421	0.595798	0.555968	0.522554	0.586577	0.53401	0.514487	0.554184	0.495577	0.465086	0.525838	0.568984	0.550749	0.587877
MICB_MICA	0.939293	0.926977	0.949842	0.416707	0.381733	0.452211	0.71489	0.691894	0.735024	0.905896	0.866536	0.943396	0.938907	0.925241	0.950188	0.418185	0.383013	0.461728	0.868015	0.85152	0.881867	0.615468	0.582173	0.653323
MNDA	-0.0310431	-0.0480625	-0.0136599	1.2288	1.14875	1.30525	-0.0392917	-0.0574296	-0.0212265	1.23267	1.15782	1.31238	-0.0352533	-0.0522839	-0.0178067	1.23234	1.15803	1.30767	-0.0287801	-0.0453032	-0.0118392	1.22748	1.15539	1.30826
MST1	0.851081	0.802935	0.890285	0.231848	0.214623	0.249639	0.702702	0.673815	0.735398	0.328329	0.279595	0.379401	0.849577	0.801568	0.886224	0.231889	0.216169	0.249031	0.791209	0.737923	0.843978	0.274835	0.236756	0.321768
MUC2	0.444631	0.396457	0.488457	0.696155	0.655129	0.743104	0.344014	0.307721	0.380157	0.757491	0.721672	0.801598	0.438524	0.390929	0.482188	0.700502	0.660582	0.750124	0.361539	0.319694	0.399572	0.747913	0.710531	0.789573
MYO9B	-0.0354491	-0.0539755	-0.0161832	0.778249	0.735669	0.824811	-0.0291916	-0.0489623	-0.0101868	0.774751	0.731864	0.817961	-0.0383343	-0.0570632	-0.0199614	0.777651	0.73416	0.819209	-0.0337396	-0.0530354	-0.0144762	0.776271	0.731272	0.816362
MZT1	-0.0260086	-0.0443255	-0.00742795	0.565282	0.535483	0.595954	-0.0247834	-0.0443352	-0.00565772	0.566218	0.536947	0.598958	-0.0282371	-0.0499228	-0.00906673	0.567367	0.537971	0.597815	-0.0218529	-0.0415891	-0.00376534	0.564955	0.535612	0.59641
NAMPT	-0.0241495	-0.0399521	-0.00864852	0.679122	0.606055	0.755647	-0.0309996	-0.0478141	-0.0146976	0.679694	0.604056	0.758156	-0.0152713	-0.0293853	-0.00170564	0.677751	0.613562	0.750985	-0.022775	-0.0382884	-0.00666031	0.679303	0.607	0.756702
NAP1L4	-0.00977946	-0.032735	0.0112925	0.417676	0.401877	0.434838	-0.00282734	-0.0260055	0.0200867	0.416475	0.400443	0.43304	-0.00444779	-0.0245281	0.016453	0.416945	0.401276	0.431832	-0.00407286	-0.0265609	0.019376	0.417112	0.400387	0.432719
NBN	-0.0241425	-0.0408932	-0.0096891	0.694251	0.616315	0.779433	-0.0175675	-0.0328901	-0.00210261	0.691812	0.619571	0.776993	-0.029696	-0.0500667	-0.0118862	0.692362	0.61656	0.769366	-0.0185863	-0.0352018	-0.00321233	0.689482	0.611277	0.769193
NCF2	-0.0192212	-0.0402096	0.000942145	1.0332	0.969723	1.09989	-0.0166706	-0.0374057	0.00314518	1.0331	0.974072	1.09771	-0.0232702	-0.045192	-0.00273667	1.03518	0.973736	1.1	-0.0148905	-0.0350626	0.0044934	1.03268	0.972725	1.09727
NEXN	-0.0191584	-0.039877	0.00276987	0.732798	0.701019	0.768669	-0.010588	-0.0299652	0.00919135	0.730307	0.698071	0.763521	-0.0200325	-0.0419943	0.000825649	0.733438	0.702472	0.766915	-0.00815985	-0.0275496	0.0115906	0.729379	0.698045	0.763955
NFAT5	-0.031056	-0.0507266	-0.0125831	0.903221	0.864102	0.94586	-0.0282825	-0.0485827	-0.00876596	0.901868	0.861077	0.945052	-0.036338	-0.0557926	-0.0157008	0.90655	0.863149	0.949992	-0.0274239	-0.0464751	-0.00838132	0.901122	0.86235	0.941654
NFX1	-0.0238609	-0.0410841	-0.0079406	0.705361	0.675788	0.737728	-0.0220064	-0.0404552	-0.00419537	0.704929	0.675027	0.736789	-0.0374599	-0.057599	-0.0168752	0.709702	0.678976	0.742725	-0.019326	-0.0376159	-0.00111076	0.704602	0.674038	0.738392
NSFL1C	-0.0256462	-0.0445765	-0.00653551	0.746631	0.71894	0.772154	-0.0297454	-0.0519806	-0.00908109	0.747963	0.723317	0.775118	-0.0202614	-0.0389865	-0.00244331	0.744167	0.719291	0.769674	-0.0304806	-0.0502392	-0.00924093	0.748753	0.72239	0.776234
NXPH1	-0.0343022	-0.0474734	-0.0206735	0.44336	0.406799	0.480599	-0.0465551	-0.0645389	-0.0289283	0.445886	0.406348	0.485174	-0.0413528	-0.0589611	-0.0251661	0.445834	0.408445	0.484086	-0.0409752	-0.0583948	-0.0251132	0.443039	0.40864	0.484113
OPHN1	-0.00920947	-0.025949	0.00813729	1.15246	1.11271	1.19123	-0.00989658	-0.0275513	0.00697723	1.15215	1.11614	1.18613	-0.020884	-0.0418705	-0.00077995	1.15913	1.12049	1.19673	-0.014884	-0.0335749	0.00403807	1.15631	1.1153	1.19283
PAEP	0.18636	0.143725	0.227569	1.44305	1.35363	1.53242	0.174084	0.13362	0.219261	1.4549	1.35956	1.54793	0.19014	0.150056	0.23285	1.44079	1.34761	1.53201	0.184752	0.14	0.226835	1.44507	1.3515	1.54144
PDCD6	0.740072	0.678157	0.789361	0.37306	0.352852	0.397147	0.632867	0.588607	0.668158	0.444231	0.418806	0.469947	0.741271	0.682993	0.787996	0.373365	0.353789	0.396368	0.737676	0.67548	0.786449	0.374859	0.352601	0.401977
PDLIM7	-0.0195463	-0.0378452	-0.00244154	1.45439	1.4061	1.50154	-0.0243107	-0.0430283	-0.00462376	1.45951	1.41849	1.50738	-0.0264128	-0.0430662	-0.0111117	1.46058	1.41424	1.50895	-0.0234441	-0.0412322	-0.00544427	1.4585	1.41094	1.50794
PIK3AP1	0.000543304	-0.0240657	0.0262174	0.695489	0.664425	0.728402	0.00484761	-0.0213044	0.0302833	0.694517	0.662954	0.727914	0.00581466	-0.0188614	0.0295382	0.693523	0.662275	0.727012	0.00726601	-0.017226	0.0334759	0.693195	0.662281	0.728787
PIKFYVE	-0.0078594	-0.0263852	0.00815492	0.593155	0.533688	0.665941	-0.0155432	-0.0373601	0.00465843	0.595348	0.538496	0.655273	-0.00752787	-0.0267908	0.009581	0.594215	0.54114	0.659942	-0.0152371	-0.0342386	0.00265959	0.594408	0.540557	0.658712
PKLR	-0.0180266	-0.0397801	0.00254269	0.743143	0.712705	0.775001	-0.0103722	-0.031095	0.00935607	0.740439	0.710178	0.770411	-0.0214894	-0.0439617	0.000587169	0.744358	0.714204	0.774088	-0.0172178	-0.0377168	0.00210071	0.742888	0.710757	0.775656
PNLIPRP2	0.89212	0.872869	0.909707	1.08283	0.996277	1.17703	0.630727	0.604767	0.65279	2.00617	1.95688	2.05666	0.890471	0.870195	0.90796	1.09185	1.0031	1.18685	0.744238	0.720155	0.766738	1.6699	1.60057	1.74268
PPME1	-0.0604262	-0.0809549	-0.0404267	0.689618	0.666634	0.71427	-0.0496582	-0.0702571	-0.0315345	0.686529	0.660115	0.710256	-0.0400024	-0.0565186	-0.0244702	0.68389	0.659252	0.708024	-0.0457714	-0.0642869	-0.0267551	0.684983	0.660083	0.710757
PPP1R9B	-0.0270803	-0.0458885	-0.0087475	1.1033	1.06938	1.13994	-0.0202367	-0.0374657	-0.00316566	1.09934	1.06549	1.13227	-0.0285438	-0.0459968	-0.011543	1.1032	1.0699	1.13815	-0.025545	-0.0438089	-0.00854658	1.10095	1.06445	1.13515
PRDX1	-0.0239816	-0.0405341	-0.00641224	0.929332	0.888653	0.970557	-0.0447581	-0.0647757	-0.0242493	0.93862	0.897385	0.983935	-0.0365035	-0.0564114	-0.0178119	0.934719	0.891391	0.979135	-0.0346556	-0.0542307	-0.0156251	0.934162	0.890462	0.976337
PRDX2	-0.013868	-0.0295948	0.00107452	0.664352	0.636126	0.689368	-0.0240483	-0.0429225	-0.00535943	0.668576	0.643615	0.695177	-0.0214791	-0.0380747	-0.00425192	0.667094	0.639882	0.692503	-0.0195265	-0.0380015	-0.00214811	0.665915	0.63933	0.69326
PRDX6	-0.00944323	-0.0257309	0.00816603	0.672924	0.643383	0.701329	-0.0169564	-0.036292	0.00317621	0.674988	0.645362	0.705038	-0.0115257	-0.0299129	0.00604327	0.673194	0.647053	0.702342	-0.0129171	-0.0318806	0.00559358	0.673469	0.645063	0.702312
PSCA	0.946286	0.935795	0.954048	0.614656	0.568996	0.670987	0.766047	0.749335	0.781507	1.28343	1.24717	1.31944	0.946098	0.935934	0.953704	0.615734	0.570805	0.668635	0.944706	0.935308	0.9529	0.623716	0.577061	0.676428
PSMD9	-0.0190261	-0.037741	-0.000876084	0.656604	0.613204	0.709934	-0.0163755	-0.0390371	0.00492457	0.655785	0.61419	0.709674	-0.00799897	-0.025576	0.0086878	0.653463	0.611796	0.705034	-0.0157521	-0.0378502	0.00301121	0.655238	0.612054	0.708973
PSME1	-0.0217194	-0.040392	-0.00335684	0.431207	0.415838	0.446026	-0.0275864	-0.0462978	-0.0096073	0.432925	0.416847	0.449597	-0.0247746	-0.0409057	-0.00899143	0.431911	0.416337	0.447255	-0.0242748	-0.0404715	-0.00790297	0.43207	0.415503	0.448364
PSME2	-0.0247221	-0.0450674	-0.00505272	0.432432	0.414898	0.45215	-0.0305294	-0.0500425	-0.0112111	0.433911	0.415459	0.454296	-0.0310275	-0.0521969	-0.0107237	0.434453	0.415816	0.454287	-0.0271902	-0.0470403	-0.0078181	0.433104	0.414581	0.453365
PSMG3	-0.0119812	-0.031647	0.00752251	0.580121	0.55973	0.602306	-0.00952313	-0.0294127	0.00948362	0.579511	0.559271	0.600896	-0.00946678	-0.027249	0.00939583	0.579822	0.558873	0.601704	-0.0122383	-0.0312388	0.00695195	0.58075	0.55816	0.60287
PSMG4	-0.0128797	-0.0352441	0.00770341	0.605226	0.568032	0.647156	-0.0207866	-0.0400131	-0.00259539	0.607099	0.568985	0.64869	-0.020594	-0.043231	0.000519177	0.607331	0.570184	0.650339	-0.0150733	-0.034355	0.00507133	0.60715	0.569781	0.64972
RABEP1	-0.0231786	-0.0430468	-0.00327038	0.821155	0.792804	0.849815	-0.0289118	-0.047326	-0.0106253	0.823367	0.793785	0.853908	-0.0194688	-0.0380593	-0.000481418	0.820337	0.792281	0.851974	-0.0321305	-0.0504685	-0.0130789	0.824916	0.79631	0.855673
RABGAP1L	-0.0181539	-0.0363034	-0.000624942	0.687469	0.656951	0.72024	-0.0263611	-0.0460197	-0.00785904	0.690106	0.657388	0.723176	-0.0176267	-0.0343197	-0.00054497	0.687273	0.656763	0.720507	-0.0234381	-0.0427332	-0.00388692	0.690022	0.659277	0.722584
RANBP1	-0.0145875	-0.0306506	0.00133047	0.552727	0.528773	0.578074	-0.0188267	-0.0380245	-0.00109815	0.553628	0.530884	0.579117	-0.0182312	-0.0340257	-0.00167724	0.552982	0.530417	0.579561	-0.0175229	-0.0353115	-0.000149787	0.553948	0.529941	0.578922
RBPMS2	0.0027131	-0.0172325	0.0211009	1.07855	1.03941	1.11535	0.0101754	-0.00999115	0.0286753	1.07367	1.03856	1.11013	-0.00473415	-0.0225754	0.0131279	1.083	1.04675	1.12144	0.00591238	-0.0140651	0.0242247	1.0758	1.03841	1.11434
RILP	-0.0283595	-0.0492817	-0.00930546	0.672255	0.650497	0.695304	-0.0254664	-0.0466005	-0.005356	0.671566	0.647899	0.693748	-0.0356216	-0.0575395	-0.0156108	0.674991	0.652115	0.696633	-0.0227444	-0.0423235	-0.00234777	0.670518	0.647774	0.693816
RNF41	-0.03086	-0.0489925	-0.014323	0.767232	0.737046	0.8008	-0.0297083	-0.0504736	-0.011344	0.765982	0.733931	0.798945	-0.0168419	-0.0321752	-0.0015787	0.762848	0.732453	0.79552	-0.029674	-0.0484467	-0.0106893	0.767119	0.73458	0.802853
RPL14	-0.024527	-0.0403326	-0.00993476	0.445466	0.415666	0.476222	-0.0246336	-0.0413034	-0.00723886	0.445071	0.415051	0.476828	-0.02558	-0.0415334	-0.00999285	0.44507	0.414139	0.478562	-0.0200736	-0.0364837	-0.0031406	0.443894	0.414426	0.477321
SESTD1	-0.020476	-0.0389673	-0.00228947	0.715614	0.684668	0.74546	-0.023285	-0.0424069	-0.00513432	0.715664	0.682562	0.749048	-0.015429	-0.0315123	0.000537819	0.713236	0.683909	0.744524	-0.0158293	-0.0343812	0.00265027	0.71362	0.683317	0.745671
SIRPA	0.854849	0.839518	0.869449	0.241627	0.231776	0.252015	0.801666	0.783291	0.818355	0.282843	0.271143	0.294092	0.854631	0.838768	0.86835	0.24223	0.232211	0.253178	0.850273	0.835186	0.864934	0.245748	0.235111	0.256408
SLC4A1	-0.0192316	-0.0354123	-0.00258301	0.500232	0.481324	0.51766	-0.0292869	-0.0478011	-0.00926735	0.503024	0.483453	0.522149	-0.0208577	-0.0387698	-0.00359404	0.500354	0.480448	0.520128	-0.0241879	-0.0440587	-0.00765072	0.501579	0.48246	0.521596
SMNDC1	-0.0194854	-0.0375875	-0.00122522	0.717949	0.650001	0.798685	-0.0219228	-0.0421796	-0.00482802	0.718203	0.646406	0.790456	-0.00779112	-0.025106	0.0101283	0.713945	0.643659	0.787158	-0.0193283	-0.0366166	-0.00330392	0.719445	0.644597	0.797508
SMTN	-0.0153288	-0.0312335	0.00094598	1.01184	0.970004	1.05885	-0.0202521	-0.0378382	-0.00255777	1.01601	0.9726	1.063	-0.0187738	-0.0347372	-0.00149075	1.01497	0.971316	1.05844	-0.0210345	-0.0398071	-0.00331327	1.01639	0.970588	1.06231
SPART	-0.028913	-0.0469525	-0.00962054	0.833541	0.801035	0.865543	-0.0247625	-0.0454898	-0.00550629	0.832148	0.800713	0.865856	-0.0133344	-0.0308451	0.00453704	0.826686	0.794465	0.857622	-0.0244088	-0.0425806	-0.00483896	0.831215	0.798574	0.864036
SRP14	-0.0114438	-0.0299916	0.00596267	0.740447	0.698255	0.785294	-0.0108989	-0.0299978	0.00690635	0.740727	0.698254	0.786664	-0.014135	-0.0315159	0.00406865	0.740445	0.698817	0.790308	-0.0110813	-0.0295993	0.00606231	0.741429	0.694003	0.788709
ST13	-0.0146094	-0.0297538	0.000392162	0.581519	0.559024	0.605823	-0.0279868	-0.0461711	-0.0105778	0.585931	0.56544	0.606502	-0.0308049	-0.0483721	-0.0130166	0.586395	0.566019	0.606911	-0.0273183	-0.0442145	-0.00999206	0.58573	0.564803	0.606947
STAM	-0.0435942	-0.0673364	-0.0211833	0.385811	0.360811	0.409951	-0.048352	-0.071102	-0.0265296	0.386075	0.361794	0.411115	-0.0408151	-0.0633267	-0.0150774	0.385492	0.36125	0.412788	-0.0435881	-0.0652846	-0.0203183	0.385807	0.362154	0.411125
STAMBP	-0.0174128	-0.0350257	0.000846252	0.720042	0.696225	0.744394	-0.0162494	-0.0356562	0.00241792	0.719935	0.694312	0.743929	-0.0210833	-0.0410477	-0.00288579	0.720998	0.698226	0.745579	-0.0137963	-0.0342634	0.00425592	0.719148	0.694208	0.742704
TAB2	-0.0395423	-0.0577529	-0.0197833	1.13549	1.09772	1.17194	-0.03996	-0.0602347	-0.022347	1.13628	1.09814	1.17597	-0.0367241	-0.0555459	-0.0182431	1.13399	1.09844	1.17111	-0.0425345	-0.0606543	-0.0246471	1.13856	1.10231	1.17301
TANK	-0.0297122	-0.0454702	-0.0134411	0.796903	0.766985	0.826044	-0.0367053	-0.0550957	-0.0182488	0.799129	0.767322	0.831535	-0.0258032	-0.0431611	-0.00961541	0.795318	0.763819	0.825378	-0.0308266	-0.0478732	-0.0141089	0.796461	0.76263	0.82793
TARBP2	-0.024286	-0.0419644	-0.00718596	0.900095	0.867966	0.931838	-0.0242923	-0.0432973	-0.00554285	0.899443	0.866799	0.929995	-0.03472	-0.0542541	-0.0143553	0.90402	0.871325	0.937891	-0.0245295	-0.0427232	-0.00455154	0.900532	0.870851	0.930646
TAX1BP1	-0.000198048	-0.0156582	0.0149957	0.686697	0.655559	0.718377	0.000159008	-0.0175686	0.0163961	0.686552	0.658293	0.717067	-0.000317593	-0.015676	0.0152672	0.686391	0.658644	0.716689	-0.00117894	-0.0180278	0.0151419	0.687147	0.658954	0.719628
TBC1D5	-0.0347511	-0.0528346	-0.0165187	0.937356	0.887844	0.984909	-0.0213362	-0.0407783	-0.00338757	0.931261	0.8862	0.979778	-0.0263653	-0.0434896	-0.0114074	0.933438	0.888004	0.981108	-0.020218	-0.0380934	-0.00399197	0.929762	0.884203	0.977582
TDGF1	0.785196	0.765209	0.80429	0.728181	0.696307	0.762714	0.72262	0.69771	0.745246	0.827631	0.788773	0.86808	0.784786	0.762308	0.804286	0.728247	0.694099	0.767522	0.757649	0.736912	0.775558	0.772907	0.743474	0.805325
TGM2	-0.0163682	-0.0377578	0.00518053	0.856127	0.823251	0.888215	-0.0105972	-0.0308653	0.0101148	0.854279	0.821	0.887101	-0.01758	-0.038346	0.00195421	0.856393	0.824585	0.892333	-0.0116621	-0.032335	0.00777384	0.854398	0.819341	0.888312
TJAP1	-0.0249057	-0.0418098	-0.00780815	0.947016	0.915653	0.978764	-0.0196736	-0.0360343	-0.00357746	0.944749	0.914735	0.976212	-0.0209041	-0.0362219	-0.00751506	0.9455	0.914528	0.975554	-0.0263807	-0.0440191	-0.0102385	0.947341	0.916809	0.979903
TLR3	0.830962	0.810943	0.849127	0.286376	0.270612	0.303708	0.774935	0.741953	0.80201	0.330146	0.308048	0.353323	0.830223	0.809902	0.848036	0.286854	0.270883	0.30365	0.817128	0.794013	0.836064	0.297717	0.28087	0.315588
TNIP1	-0.0178024	-0.0323258	-0.00358508	0.968977	0.93304	1.00591	-0.0289195	-0.0463151	-0.0117422	0.974899	0.93927	1.01041	-0.0281557	-0.04345	-0.0125357	0.974533	0.939683	1.00835	-0.0309846	-0.0494308	-0.0124347	0.976853	0.94102	1.0127
TPSAB1	0.607801	0.567366	0.643005	0.370424	0.350573	0.390964	0.494477	0.451712	0.536239	0.42108	0.398771	0.443386	0.609011	0.570581	0.642986	0.369641	0.349635	0.39099	0.509277	0.468118	0.548156	0.414441	0.394256	0.436248
TRAF2	-0.0230782	-0.040238	-0.0052937	0.813718	0.781577	0.845832	-0.0316295	-0.0491894	-0.0131163	0.816455	0.784919	0.848397	-0.0210114	-0.039903	-0.00286104	0.812997	0.782357	0.842723	-0.0281363	-0.0457309	-0.0101775	0.815145	0.784089	0.848226
TRIM25	-0.0267386	-0.0455653	-0.00660926	1.15779	1.12172	1.19751	-0.0281077	-0.04738	-0.00845692	1.15727	1.11894	1.19296	-0.039307	-0.0608565	-0.0192872	1.16363	1.12702	1.20035	-0.0283352	-0.0477928	-0.00953873	1.15873	1.11978	1.19943
TSNAX	-0.0146064	-0.0326077	0.00183362	0.417163	0.395395	0.44141	-0.0193187	-0.0393789	0.000184806	0.417875	0.39382	0.442299	-0.0252132	-0.0469543	-0.00565107	0.41965	0.397242	0.442081	-0.0165312	-0.0354915	0.00108224	0.418083	0.396219	0.442061
TSPAN1	-0.0485724	-0.0714405	-0.0261863	0.673892	0.616879	0.733144	-0.0436698	-0.0662792	-0.022659	0.673612	0.614325	0.729304	-0.0381354	-0.0581346	-0.017422	0.673772	0.614543	0.732312	-0.0426777	-0.0611731	-0.0232496	0.672212	0.615495	0.731905
UBAC1	-0.0339425	-0.0553353	-0.0139231	0.393174	0.379456	0.407319	-0.0272343	-0.0458751	-0.00952331	0.391878	0.378797	0.405573	-0.0269442	-0.0462419	-0.00749123	0.391676	0.377655	0.405695	-0.0296116	-0.048331	-0.0108327	0.392345	0.378169	0.406736
USO1	-0.0269953	-0.0423513	-0.0101976	1.00847	0.9708	1.0451	-0.0385201	-0.0582573	-0.019928	1.01438	0.979006	1.05468	-0.0292195	-0.046217	-0.0127017	1.00936	0.972561	1.04854	-0.0361474	-0.0539641	-0.0180298	1.01248	0.975951	1.04868
USP25	-0.0247951	-0.0429699	-0.00496541	0.75657	0.73031	0.782288	-0.0206171	-0.0406809	-0.00201819	0.754682	0.729759	0.779973	-0.0404391	-0.0617642	-0.0207357	0.761564	0.73628	0.788436	-0.0276882	-0.0477699	-0.00755112	0.757716	0.732931	0.782783
VAV3	-0.0167049	-0.0351675	0.0011985	1.02613	0.994306	1.05762	-0.0211119	-0.0397162	-0.00117049	1.02822	0.993237	1.0615	-0.0108459	-0.0272899	0.00613935	1.02292	0.988981	1.05742	-0.0182773	-0.0372146	-0.000131818	1.0264	0.991857	1.06176
VPS53	-0.0383313	-0.0570889	-0.0200521	0.894562	0.861375	0.926689	-0.0402265	-0.0581462	-0.0211458	0.895489	0.863152	0.926091	-0.0439526	-0.0648768	-0.0252487	0.89782	0.86481	0.929742	-0.0378783	-0.0580206	-0.0174337	0.893988	0.862972	0.927308
YOD1	-0.0315072	-0.053685	-0.00992958	0.657082	0.631127	0.684228	-0.0196705	-0.0398101	0.00299689	0.652456	0.628328	0.679989	-0.0285727	-0.0512385	-0.00748345	0.655098	0.628866	0.682802	-0.0235226	-0.0426707	-0.00452231	0.654639	0.628998	0.682253
ZHX2	-0.0202815	-0.0305507	-0.0103676	0.412185	0.352242	0.475656	-0.0173774	-0.0318133	-0.00344056	0.411813	0.350478	0.47667	-0.0147653	-0.0272891	-0.00351455	0.409831	0.34958	0.47207	-0.0144873	-0.0300258	-0.000516613	0.409314	0.347218	0.471836
ZP3	0.910882	0.90058	0.920756	0.814432	0.769548	0.857427	0.758575	0.742595	0.773156	1.34056	1.30367	1.3795	0.909906	0.898248	0.919622	0.818711	0.77554	0.867913	0.905398	0.892715	0.916838	0.838953	0.790386	0.896289

## Sheet: SD6
Data S6: Significant SNV-SNV interactions for 15 proteins based on pair-wise OLS models (two-sided t-test)
Protein	SNP1	SNP2	chr_SNP1	position_SNP1	A1_SNP1	A2_SNP1	chr_SNP2	position_SNP2	A1_SNP2	A2_SNP2	Coefficient	STD.ERR	P-value	0.025.CI	0.975.CI
ALPI	rs507666	rs2307019	9	136149399	A	G	19	49244220	A	G	-0.462457	0.0146797	1.15963e-200	-0.49123	-0.433684
ALPI	rs507666	Affx-52359426	9	136149399	A	G	19	49244218	CAA	C	-0.460284	0.0147138	1.00222e-197	-0.489124	-0.431445
ALPI	rs651007	rs2307019	9	136153875	T	C	19	49244220	A	G	-0.416904	0.0143415	1.73057e-169	-0.445014	-0.388794
ALPI	rs651007	Affx-52359426	9	136153875	T	C	19	49244218	CAA	C	-0.417168	0.0143765	7.78175e-169	-0.445346	-0.38899
ALPI	rs579459	rs2307019	9	136154168	C	T	19	49244220	A	G	-0.415463	0.0143355	2.12485e-168	-0.443561	-0.387365
ALPI	rs579459	Affx-52359426	9	136154168	C	T	19	49244218	CAA	C	-0.41577	0.0143687	7.84306e-168	-0.443933	-0.387607
FAM3D	rs505922	rs2307019	9	136149229	C	T	19	49244220	A	G	0.244143	0.00858311	6.54217e-163	0.22732	0.260967
FAM3D	rs505922	Affx-52359426	9	136149229	C	T	19	49244218	CAA	C	0.243969	0.00859773	4.47296e-161	0.227118	0.260821
ALPI	rs505922	Affx-52359426	9	136149229	C	T	19	49244218	CAA	C	-0.351058	0.0124095	5.51444e-160	-0.375381	-0.326735
ALPI	rs612169	Affx-52359426	9	136143442	G	A	19	49244218	CAA	C	-0.350732	0.0124049	8.51954e-160	-0.375046	-0.326418
ALPI	rs505922	rs2307019	9	136149229	C	T	19	49244220	A	G	-0.350372	0.0123933	9.05137e-162	-0.374663	-0.32608
ALPI	rs612169	rs2307019	9	136143442	G	A	19	49244220	A	G	-0.350104	0.0123884	1.20465e-159	-0.374385	-0.325822
FAM3D	rs687621	rs2307019	9	136137065	G	A	19	49244220	A	G	0.242792	0.00861707	1.15987e-158	0.225903	0.259682
FAM3D	rs612169	rs2307019	9	136143442	G	A	19	49244220	A	G	0.241576	0.00858349	2.657e-158	0.224752	0.2584
FAM3D	rs612169	Affx-52359426	9	136143442	G	A	19	49244218	CAA	C	0.241516	0.00859737	1.1426e-157	0.224665	0.258367
FAM3D	rs687621	Affx-52359426	9	136137065	G	A	19	49244218	CAA	C	0.242247	0.00863316	2.83614e-158	0.225326	0.259169
ALPI	rs687621	Affx-52359426	9	136137065	G	A	19	49244218	CAA	C	-0.348927	0.0124487	7.43198e-157	-0.373327	-0.324527
ALPI	rs687621	rs2307019	9	136137065	G	A	19	49244220	A	G	-0.347798	0.0124326	3.24362e-156	-0.372166	-0.323429
ALPI	rs657152	Affx-52359426	9	136139265	A	C	19	49244218	CAA	C	-0.336046	0.012409	9.23846e-146	-0.360368	-0.311724
ALPI	rs8176719	Affx-52359426	9	136132908	TC	T	19	49244218	CAA	C	-0.336256	0.0124441	4.58154e-145	-0.360647	-0.311865
ALPI	rs643434	Affx-52359426	9	136142355	A	G	19	49244218	CAA	C	-0.334576	0.0123966	1.04459e-145	-0.358873	-0.310278
ALPI	rs657152	rs2307019	9	136139265	A	C	19	49244220	A	G	-0.334322	0.01239	1.21074e-144	-0.358607	-0.310038
ALPI	rs8176719	rs2307019	9	136132908	TC	T	19	49244220	A	G	-0.334211	0.0124259	1.22865e-143	-0.358566	-0.309856
ALPI	rs643434	rs2307019	9	136142355	A	G	19	49244220	A	G	-0.332556	0.0123789	2.75619e-143	-0.356819	-0.308293
FAM3D	rs8176719	rs2307019	9	136132908	TC	T	19	49244220	A	G	0.230301	0.00861713	9.84349e-143	0.213411	0.247191
FAM3D	rs8176719	Affx-52359426	9	136132908	TC	T	19	49244218	CAA	C	0.23043	0.00863267	2.37702e-142	0.21351	0.24735
FAM3D	rs507666	Affx-52359426	9	136149399	A	G	19	49244218	CAA	C	0.283359	0.0106697	7.98894e-140	0.262446	0.304272
FAM3D	rs657152	rs2307019	9	136139265	A	C	19	49244220	A	G	0.227461	0.00857686	2.06802e-139	0.21065	0.244272
FAM3D	rs643434	rs2307019	9	136142355	A	G	19	49244220	A	G	0.227059	0.00857839	7.89194e-139	0.210245	0.243873
FAM3D	rs507666	rs2307019	9	136149399	A	G	19	49244220	A	G	0.281636	0.0106494	1.41958e-138	0.260763	0.302509
FAM3D	rs657152	Affx-52359426	9	136139265	A	C	19	49244218	CAA	C	0.227005	0.00859279	2.98322e-138	0.210163	0.243847
FAM3D	rs643434	Affx-52359426	9	136142355	A	G	19	49244218	CAA	C	0.226802	0.00859317	5.65355e-138	0.209959	0.243645
MUC2	rs505922	rs2307019	9	136149229	C	T	19	49244220	A	G	0.251803	0.00959935	3.60655e-136	0.232988	0.270618
MUC2	rs612169	rs2307019	9	136143442	G	A	19	49244220	A	G	0.250868	0.0095987	4.19676e-136	0.232054	0.269682
MUC2	rs505922	Affx-52359426	9	136149229	C	T	19	49244218	CAA	C	0.249976	0.00962695	3.23649e-133	0.231107	0.268845
MUC2	rs687621	rs2307019	9	136137065	G	A	19	49244220	A	G	0.249832	0.00962232	3.50012e-133	0.230972	0.268692
MUC2	rs612169	Affx-52359426	9	136143442	G	A	19	49244218	CAA	C	0.24926	0.00962564	1.96298e-132	0.230393	0.268126
MUC2	rs687621	Affx-52359426	9	136137065	G	A	19	49244218	CAA	C	0.247942	0.00965144	3.70682e-130	0.229025	0.266859
MUC2	rs8176719	rs2307019	9	136132908	TC	T	19	49244220	A	G	0.240769	0.00956499	1.52576e-124	0.222022	0.259517
MUC2	rs657152	rs2307019	9	136139265	A	C	19	49244220	A	G	0.239409	0.00954216	1.14685e-124	0.220706	0.258112
MUC2	rs643434	rs2307019	9	136142355	A	G	19	49244220	A	G	0.237991	0.00953758	3.30573e-122	0.219297	0.256685
MUC2	rs8176719	Affx-52359426	9	136132908	TC	T	19	49244218	CAA	C	0.239228	0.0095934	5.06422e-122	0.220425	0.258031
MUC2	rs657152	Affx-52359426	9	136139265	A	C	19	49244218	CAA	C	0.237596	0.00957181	8.15985e-121	0.218835	0.256357
MUC2	rs643434	Affx-52359426	9	136142355	A	G	19	49244218	CAA	C	0.236409	0.00956551	1.12389e-119	0.21766	0.255158
FAM3D	rs579459	Affx-52359426	9	136154168	C	T	19	49244218	CAA	C	0.248857	0.0103389	6.01312e-113	0.228593	0.269122
FAM3D	rs651007	Affx-52359426	9	136153875	T	C	19	49244218	CAA	C	0.24881	0.0103437	8.69342e-113	0.228536	0.269084
FAM3D	rs579459	rs2307019	9	136154168	C	T	19	49244220	A	G	0.246998	0.0103177	1.31244e-111	0.226775	0.267221
FAM3D	rs651007	rs2307019	9	136153875	T	C	19	49244220	A	G	0.246916	0.0103212	1.9141e-111	0.226686	0.267145
ALPI	rs507666	rs62132803	9	136149399	A	G	19	49271583	T	C	0.392767	0.0167368	8.64291e-107	0.359962	0.425571
MUC2	rs507666	rs2307019	9	136149399	A	G	19	49244220	A	G	0.265915	0.011968	1.33293e-94	0.242457	0.289373
ALPI	rs687621	rs62132803	9	136137065	G	A	19	49271583	T	C	0.309462	0.0140296	4.8423e-94	0.281963	0.33696
MUC2	rs507666	Affx-52359426	9	136149399	A	G	19	49244218	CAA	C	0.264553	0.0119995	5.73467e-93	0.241033	0.288072
ALPI	rs505922	rs62132803	9	136149229	C	T	19	49271583	T	C	0.307578	0.0140044	3.75449e-92	0.280129	0.335027
ALPI	rs612169	rs62132803	9	136143442	G	A	19	49271583	T	C	0.306519	0.0139909	1.22144e-91	0.279097	0.333942
FAM3D	rs505922	rs62132803	9	136149229	C	T	19	49271583	T	C	-0.20824	0.00961925	3.1684e-89	-0.227094	-0.189386
FAM3D	rs687621	rs62132803	9	136137065	G	A	19	49271583	T	C	-0.208348	0.00964138	7.31221e-89	-0.227245	-0.18945
FAM3D	rs612169	rs62132803	9	136143442	G	A	19	49271583	T	C	-0.20654	0.00961164	9.53889e-88	-0.225379	-0.187701
ALPI	rs651007	rs62132803	9	136153875	T	C	19	49271583	T	C	0.343909	0.0162971	3.36366e-85	0.311966	0.375852
ALPI	rs579459	rs62132803	9	136154168	C	T	19	49271583	T	C	0.343283	0.0162858	5.5362e-84	0.311362	0.375204
MUC2	rs651007	rs2307019	9	136153875	T	C	19	49244220	A	G	0.241941	0.0115051	1.47715e-83	0.219391	0.264492
MUC2	rs579459	rs2307019	9	136154168	C	T	19	49244220	A	G	0.241331	0.0115003	3.71261e-83	0.21879	0.263872
ALPI	rs507666	rs8103121	9	136149399	A	G	19	49158138	G	A	-0.338178	0.0161523	1.04448e-82	-0.369837	-0.306519
MUC2	rs651007	Affx-52359426	9	136153875	T	C	19	49244218	CAA	C	0.241254	0.0115383	1.7938e-82	0.218638	0.263869
MUC2	rs579459	Affx-52359426	9	136154168	C	T	19	49244218	CAA	C	0.240505	0.011532	5.42274e-82	0.217902	0.263108
ALPI	rs8176719	rs62132803	9	136132908	TC	T	19	49271583	T	C	0.289816	0.0140245	2.86439e-80	0.262327	0.317304
FAM3D	rs507666	rs62132803	9	136149399	A	G	19	49271583	T	C	-0.247498	0.01199	4.39079e-80	-0.270999	-0.223997
ALPI	rs657152	rs62132803	9	136139265	A	C	19	49271583	T	C	0.28753	0.0139725	1.66554e-80	0.260144	0.314917
ALPI	rs643434	rs62132803	9	136142355	A	G	19	49271583	T	C	0.286578	0.0139801	8.34035e-79	0.259176	0.31398
MUC2	rs505922	rs62132803	9	136149229	C	T	19	49271583	T	C	-0.221007	0.0108121	2.61314e-78	-0.242199	-0.199815
MUC2	rs612169	rs62132803	9	136143442	G	A	19	49271583	T	C	-0.220081	0.010804	1.08378e-77	-0.241257	-0.198904
ALPI	rs507666	rs16982241	9	136149399	A	G	19	49202859	A	G	-0.461819	0.0227207	2.73794e-77	-0.506353	-0.417286
FAM3D	rs8176719	rs62132803	9	136132908	TC	T	19	49271583	T	C	-0.195796	0.00965594	7.16095e-77	-0.214722	-0.17687
FAM3D	rs612169	rs8103121	9	136143442	G	A	19	49158138	G	A	0.186052	0.00917617	7.26389e-77	0.168067	0.204038
FAM3D	rs505922	rs8103121	9	136149229	C	T	19	49158138	G	A	0.186129	0.009183	8.31482e-77	0.16813	0.204128
MUC2	rs687621	rs62132803	9	136137065	G	A	19	49271583	T	C	-0.218912	0.010827	2.28917e-76	-0.240133	-0.197691
FAM3D	rs657152	rs62132803	9	136139265	A	C	19	49271583	T	C	-0.192605	0.00959399	3.99756e-75	-0.21141	-0.1738
FAM3D	rs643434	rs62132803	9	136142355	A	G	19	49271583	T	C	-0.192726	0.00961054	6.18003e-75	-0.211563	-0.173889
FAM3D	rs687621	rs8103121	9	136137065	G	A	19	49158138	G	A	0.183935	0.00921693	4.25725e-75	0.16587	0.202001
FAM3D	rs657152	rs8103121	9	136139265	A	C	19	49158138	G	A	0.177026	0.00917028	1.36765e-68	0.159052	0.195
FAM3D	rs643434	rs8103121	9	136142355	A	G	19	49158138	G	A	0.176442	0.00916464	3.68225e-68	0.158479	0.194405
FAM3D	rs8176719	rs8103121	9	136132908	TC	T	19	49158138	G	A	0.176201	0.00919871	2.37485e-67	0.158171	0.194231
ALPI	rs651007	rs8103121	9	136153875	T	C	19	49158138	G	A	-0.299887	0.0156743	3.70273e-67	-0.33061	-0.269165
ALPI	rs579459	rs8103121	9	136154168	C	T	19	49158138	G	A	-0.297887	0.0156815	4.89214e-67	-0.328623	-0.26715
MUC2	rs8176719	rs62132803	9	136132908	TC	T	19	49271583	T	C	-0.20233	0.0107657	2.13267e-64	-0.223431	-0.181229
MUC2	rs657152	rs62132803	9	136139265	A	C	19	49271583	T	C	-0.20071	0.0107269	9.93979e-64	-0.221735	-0.179685
MUC2	rs643434	rs62132803	9	136142355	A	G	19	49271583	T	C	-0.200602	0.0107369	1.65685e-63	-0.221647	-0.179557
ALPI	rs56343119	rs2307019	9	136237672	A	C	19	49244220	A	G	-0.333914	0.0179801	1.35234e-62	-0.369155	-0.298672
ALPI	rs651007	rs16982241	9	136153875	T	C	19	49202859	A	G	-0.408356	0.0219944	1.46961e-62	-0.451466	-0.365246
FAM3D	rs579459	rs62132803	9	136154168	C	T	19	49271583	T	C	-0.214967	0.0115909	2.09574e-63	-0.237685	-0.192248
ALPI	rs612169	rs8103121	9	136143442	G	A	19	49158138	G	A	-0.248688	0.0134159	2.53033e-62	-0.274984	-0.222392
ALPI	rs505922	rs8103121	9	136149229	C	T	19	49158138	G	A	-0.248514	0.0134272	4.27083e-62	-0.274832	-0.222197
FAM3D	rs651007	rs62132803	9	136153875	T	C	19	49271583	T	C	-0.214556	0.0115981	4.96165e-62	-0.237289	-0.191824
ALPI	rs687621	rs8103121	9	136137065	G	A	19	49158138	G	A	-0.248691	0.0134672	9.27123e-62	-0.275087	-0.222295
ALPI	rs56343119	Affx-52359426	9	136237672	A	C	19	49244218	CAA	C	-0.332632	0.0180254	1.1797e-61	-0.367963	-0.297302
ALPI	rs505922	rs16982241	9	136149229	C	T	19	49202859	A	G	-0.347281	0.018851	2.06751e-61	-0.384229	-0.310332
CDH17	rs507666	rs2307019	9	136149399	A	G	19	49244220	A	G	-0.182176	0.00993833	1.08285e-60	-0.201656	-0.162697
ALPI	rs612169	rs16982241	9	136143442	G	A	19	49202859	A	G	-0.345203	0.0188333	1.12712e-60	-0.382117	-0.308289
ALPI	rs579459	rs16982241	9	136154168	C	T	19	49202859	A	G	-0.402893	0.0219847	1.19847e-60	-0.445984	-0.359803
FAM3D	rs507666	rs8103121	9	136149399	A	G	19	49158138	G	A	0.210788	0.0115128	1.59862e-60	0.188222	0.233353
ALPI	rs687621	rs16982241	9	136137065	G	A	19	49202859	A	G	-0.343978	0.018914	1.51556e-59	-0.38105	-0.306906
CDH17	rs507666	Affx-52359426	9	136149399	A	G	19	49244218	CAA	C	-0.181095	0.00995996	1.59885e-59	-0.200617	-0.161573
CDH17	rs651007	rs2307019	9	136153875	T	C	19	49244220	A	G	-0.171424	0.00951568	3.23279e-58	-0.190075	-0.152773
CDH17	rs651007	Affx-52359426	9	136153875	T	C	19	49244218	CAA	C	-0.170709	0.00953923	2.72934e-57	-0.189406	-0.152012
CDH17	rs579459	rs2307019	9	136154168	C	T	19	49244220	A	G	-0.170052	0.00951445	4.0551e-58	-0.188701	-0.151404
ALPI	rs8176719	rs16982241	9	136132908	TC	T	19	49202859	A	G	-0.333625	0.018788	3.2193e-56	-0.37045	-0.2968
CDH17	rs579459	Affx-52359426	9	136154168	C	T	19	49244218	CAA	C	-0.169326	0.0095369	3.30023e-56	-0.188018	-0.150633
ALPI	rs643434	rs8103121	9	136142355	A	G	19	49158138	G	A	-0.235885	0.0133757	2.733e-55	-0.262102	-0.209668
ALPI	rs507666	rs281385	9	136149399	A	G	19	49217261	A	G	-0.413633	0.0234737	3.50377e-55	-0.459642	-0.367623
ALPI	rs657152	rs8103121	9	136139265	A	C	19	49158138	G	A	-0.236112	0.0134024	3.76094e-56	-0.262381	-0.209842
MUC2	rs505922	rs8103121	9	136149229	C	T	19	49158138	G	A	0.181588	0.0103452	1.132e-54	0.161311	0.201865
ALPI	rs643434	rs16982241	9	136142355	A	G	19	49202859	A	G	-0.328742	0.0187434	1.47216e-54	-0.36548	-0.292005
MUC2	rs612169	rs8103121	9	136143442	G	A	19	49158138	G	A	0.181063	0.0103421	2.50202e-54	0.160792	0.201334
ALPI	rs657152	rs16982241	9	136139265	A	C	19	49202859	A	G	-0.327312	0.0187648	7.83884e-55	-0.364092	-0.290533
MUC2	rs687621	rs8103121	9	136137065	G	A	19	49158138	G	A	0.180825	0.0103728	9.20867e-54	0.160494	0.201157
MUC2	rs507666	rs62132803	9	136149399	A	G	19	49271583	T	C	-0.235017	0.0135189	2.12786e-53	-0.261514	-0.208519
ALPI	rs8176719	rs8103121	9	136132908	TC	T	19	49158138	G	A	-0.231001	0.0134122	3.46695e-52	-0.25729	-0.204713
FAM3D	rs579459	rs8103121	9	136154168	C	T	19	49158138	G	A	0.186696	0.0111124	4.33186e-49	0.164916	0.208477
MUC2	rs505922	rs16982241	9	136149229	C	T	19	49202859	A	G	0.243871	0.0145405	7.00267e-49	0.215371	0.27237
FAM3D	rs651007	rs8103121	9	136153875	T	C	19	49158138	G	A	0.186213	0.0111035	7.14489e-49	0.16445	0.207976
MUC2	rs657152	rs8103121	9	136139265	A	C	19	49158138	G	A	0.171817	0.0102763	1.67112e-48	0.151675	0.191959
MUC2	rs612169	rs16982241	9	136143442	G	A	19	49202859	A	G	0.24301	0.014535	1.69193e-48	0.214521	0.271499
MUC2	rs687621	rs16982241	9	136137065	G	A	19	49202859	A	G	0.24164	0.0145823	1.97909e-47	0.213058	0.270222
MUC2	rs643434	rs8103121	9	136142355	A	G	19	49158138	G	A	0.169851	0.0102629	2.77502e-47	0.149735	0.189966
FAM3D	rs505922	rs16982241	9	136149229	C	T	19	49202859	A	G	0.213647	0.0129531	6.99232e-47	0.188259	0.239036
ALPI	rs505922	rs281385	9	136149229	C	T	19	49217261	A	G	-0.325838	0.0197844	1.05805e-46	-0.364617	-0.28706
MUC2	rs8176719	rs8103121	9	136132908	TC	T	19	49158138	G	A	0.169268	0.0102808	1.1338e-46	0.149118	0.189419
FAM3D	rs505922	rs281385	9	136149229	C	T	19	49217261	A	G	0.222097	0.0134976	1.33121e-47	0.195642	0.248553
FAM3D	rs612169	rs16982241	9	136143442	G	A	19	49202859	A	G	0.212675	0.0129435	1.96185e-46	0.187306	0.238045
ALPI	rs687621	rs281385	9	136137065	G	A	19	49217261	A	G	-0.325164	0.0198652	5.53153e-46	-0.364101	-0.286228
ALPI	rs651007	rs281385	9	136153875	T	C	19	49217261	A	G	-0.376948	0.0230399	6.26258e-46	-0.422107	-0.331789
ALPI	rs612169	rs281385	9	136143442	G	A	19	49217261	A	G	-0.322475	0.0197544	1.13316e-45	-0.361194	-0.283756
ALPI	rs579459	rs281385	9	136154168	C	T	19	49217261	A	G	-0.375073	0.0229919	1.35295e-45	-0.420138	-0.330008
ALPI	rs581107	rs2307019	9	136147702	C	T	19	49244220	A	G	0.209407	0.0128589	2.14579e-45	0.184204	0.234611
FAM3D	rs687621	rs16982241	9	136137065	G	A	19	49202859	A	G	0.211703	0.013007	2.45644e-45	0.186209	0.237197
FAM3D	rs507666	rs281385	9	136149399	A	G	19	49217261	A	G	0.271448	0.0166929	3.10604e-45	0.238729	0.304166
ALPI	rs581107	Affx-52359426	9	136147702	C	T	19	49244218	CAA	C	0.208696	0.01289	9.91714e-45	0.183431	0.233961
FAM3D	rs612169	rs281385	9	136143442	G	A	19	49217261	A	G	0.2176	0.0134668	1.63686e-44	0.191205	0.243995
FAM3D	rs687621	rs281385	9	136137065	G	A	19	49217261	A	G	0.217813	0.0135489	6.15034e-44	0.191257	0.24437
FAM3D	rs581107	rs2307019	9	136147702	C	T	19	49244220	A	G	-0.144037	0.00898215	1.16835e-43	-0.161642	-0.126432
FAM3D	rs581107	Affx-52359426	9	136147702	C	T	19	49244218	CAA	C	-0.143091	0.00900812	1.29668e-42	-0.160747	-0.125435
MUC2	rs8176719	rs16982241	9	136132908	TC	T	19	49202859	A	G	0.22837	0.0144205	2.77738e-42	0.200105	0.256635
MUC2	rs581107	rs2307019	9	136147702	C	T	19	49244220	A	G	-0.153036	0.0097015	7.34812e-42	-0.172051	-0.134021
FAM3D	rs8176719	rs16982241	9	136132908	TC	T	19	49202859	A	G	0.203876	0.0129584	1.41458e-41	0.178477	0.229275
FAM3D	rs507666	rs16982241	9	136149399	A	G	19	49202859	A	G	0.255959	0.0162962	2.1343e-41	0.224018	0.2879
MUC2	rs657152	rs16982241	9	136139265	A	C	19	49202859	A	G	0.226197	0.0144081	2.39053e-42	0.197957	0.254438
ALPI	rs507666	rs34439264	9	136149399	A	G	19	49103243	T	C	-0.349035	0.0223853	1.28714e-40	-0.392911	-0.305159
MUC2	rs643434	rs16982241	9	136142355	A	G	19	49202859	A	G	0.224391	0.0143989	1.44426e-40	0.196169	0.252614
FAM3D	rs643434	rs16982241	9	136142355	A	G	19	49202859	A	G	0.200484	0.0129104	3.39855e-41	0.175179	0.225789
MUC2	rs581107	Affx-52359426	9	136147702	C	T	19	49244218	CAA	C	-0.150986	0.00973619	4.71017e-40	-0.17007	-0.131903
ALPI	rs643434	rs281385	9	136142355	A	G	19	49217261	A	G	-0.306958	0.0197935	4.73571e-40	-0.345754	-0.268162
FAM3D	rs657152	rs16982241	9	136139265	A	C	19	49202859	A	G	0.199532	0.012908	1.01516e-39	0.174232	0.224832
ALPI	rs8176719	rs281385	9	136132908	TC	T	19	49217261	A	G	-0.306258	0.0198189	1.11316e-40	-0.345104	-0.267412
ALPI	rs657152	rs281385	9	136139265	A	C	19	49217261	A	G	-0.305748	0.0198184	1.64125e-39	-0.344593	-0.266903
MUC2	rs651007	rs62132803	9	136153875	T	C	19	49271583	T	C	-0.199279	0.01297	4.26635e-39	-0.2247	-0.173857
ALPI	rs41302673	rs2307019	9	136270538	G	T	19	49244220	A	G	-0.336384	0.0219177	5.59434e-39	-0.379343	-0.293424
MUC2	rs579459	rs62132803	9	136154168	C	T	19	49271583	T	C	-0.198429	0.0129592	9.56043e-39	-0.22383	-0.173029
PSCA	rs1045531	rs507666	8	143763547	A	C	9	136149399	A	G	-0.143064	0.00935933	1.42516e-38	-0.161408	-0.124719
ALPI	rs41302673	Affx-52359426	9	136270538	G	T	19	49244218	CAA	C	-0.335765	0.0220029	2.13168e-38	-0.378891	-0.292638
MUC2	rs687621	rs34439264	9	136137065	G	A	19	49103243	T	C	0.220935	0.0145775	1.02336e-37	0.192362	0.249507
ALPI	rs507666	rs8110610	9	136149399	A	G	19	49321911	A	G	0.284076	0.0187457	1.06144e-37	0.247334	0.320818
MUC2	rs505922	rs281385	9	136149229	C	T	19	49217261	A	G	0.231029	0.0152703	1.52233e-37	0.201099	0.260959
MUC2	rs612169	rs281385	9	136143442	G	A	19	49217261	A	G	0.228438	0.0152361	1.17724e-36	0.198575	0.258301
MUC2	rs505922	rs34439264	9	136149229	C	T	19	49103243	T	C	0.217152	0.0144911	1.32785e-36	0.188749	0.245554
MUC2	rs687621	rs281385	9	136137065	G	A	19	49217261	A	G	0.228447	0.0153119	3.54519e-36	0.198435	0.258459
MUC2	rs612169	rs34439264	9	136143442	G	A	19	49103243	T	C	0.216001	0.0145035	5.24606e-36	0.187574	0.244429
MUC2	rs507666	rs8103121	9	136149399	A	G	19	49158138	G	A	0.190939	0.0130131	1.35421e-34	0.165432	0.216445
ALPI	rs687621	rs34439264	9	136137065	G	A	19	49103243	T	C	-0.278164	0.018963	1.45459e-34	-0.315332	-0.240995
FAM3D	rs657152	rs281385	9	136139265	A	C	19	49217261	A	G	0.197992	0.0135101	1.75554e-34	0.171512	0.224472
FAM3D	rs643434	rs281385	9	136142355	A	G	19	49217261	A	G	0.197474	0.0135057	2.86997e-34	0.171002	0.223945
FAM3D	rs612169	rs34439264	9	136143442	G	A	19	49103243	T	C	0.186917	0.0128204	5.28311e-34	0.161788	0.212045
FAM3D	rs505922	rs34439264	9	136149229	C	T	19	49103243	T	C	0.186384	0.0128142	8.72753e-34	0.161267	0.2115
FAM3D	rs8176719	rs281385	9	136132908	TC	T	19	49217261	A	G	0.197292	0.0135696	9.51383e-34	0.170695	0.223889
ALPI	rs505922	rs34439264	9	136149229	C	T	19	49103243	T	C	-0.273385	0.0188441	1.51374e-33	-0.31032	-0.23645
ALPI	rs612169	rs34439264	9	136143442	G	A	19	49103243	T	C	-0.273426	0.01885	1.56468e-33	-0.310373	-0.236479
FAM3D	rs687621	rs34439264	9	136137065	G	A	19	49103243	T	C	0.187151	0.0129047	1.62266e-33	0.161857	0.212444
MUC2	rs56343119	Affx-52359426	9	136237672	A	C	19	49244218	CAA	C	0.200723	0.0138849	3.16789e-33	0.173508	0.227938
MUC2	rs56343119	rs2307019	9	136237672	A	C	19	49244220	A	G	0.199765	0.0138419	4.49315e-33	0.172635	0.226896
ALPI	rs11244035	rs2307019	9	136081319	T	C	19	49244220	A	G	-0.297825	0.0207201	1.0454e-32	-0.338437	-0.257213
MUC2	rs643434	rs34439264	9	136142355	A	G	19	49103243	T	C	0.206314	0.014414	2.45428e-32	0.178063	0.234566
MUC2	rs657152	rs34439264	9	136139265	A	C	19	49103243	T	C	0.206274	0.0144262	3.03779e-34	0.177998	0.234549
ALPI	rs11244035	Affx-52359426	9	136081319	T	C	19	49244218	CAA	C	-0.296361	0.0207868	5.53801e-32	-0.337103	-0.255618
ALPI	rs687621	rs8110610	9	136137065	G	A	19	49321911	A	G	0.222458	0.0156523	1.0476e-31	0.191779	0.253137
ALPI	rs56343119	rs62132803	9	136237672	A	C	19	49271583	T	C	0.290478	0.0204945	1.82219e-31	0.250308	0.330648
MUC2	rs8176719	rs34439264	9	136132908	TC	T	19	49103243	T	C	0.204505	0.0144332	1.91889e-31	0.176215	0.232795
ALPI	rs612169	rs8110610	9	136143442	G	A	19	49321911	A	G	0.219732	0.0155831	5.0782e-31	0.189188	0.250275
ALPI	rs505922	rs8110610	9	136149229	C	T	19	49321911	A	G	0.219341	0.0155926	8.16322e-31	0.188779	0.249903
PSCA	rs1045531	rs651007	8	143763547	A	C	9	136153875	T	C	-0.12515	0.0089264	1.55946e-30	-0.142646	-0.107654
FAM3D	rs651007	rs16982241	9	136153875	T	C	19	49202859	A	G	0.219718	0.0156964	2.13035e-30	0.188953	0.250484
PSCA	rs1045531	rs579459	8	143763547	A	C	9	136154168	C	T	-0.124689	0.0089173	2.63343e-30	-0.142167	-0.107211
FAM3D	rs579459	rs16982241	9	136154168	C	T	19	49202859	A	G	0.218989	0.0156899	3.75689e-31	0.188236	0.249742
CDH17	rs507666	rs62132803	9	136149399	A	G	19	49271583	T	C	0.154279	0.0110877	6.84939e-30	0.132546	0.176011
FAM3D	rs651007	rs281385	9	136153875	T	C	19	49217261	A	G	0.22667	0.0162917	6.93925e-30	0.194737	0.258602
MUC2	rs643434	rs281385	9	136142355	A	G	19	49217261	A	G	0.20993	0.0151828	2.29508e-29	0.180172	0.239689
FAM3D	rs579459	rs281385	9	136154168	C	T	19	49217261	A	G	0.22462	0.0162638	2.85979e-30	0.192743	0.256498
FAM3D	rs507666	rs34439264	9	136149399	A	G	19	49103243	T	C	0.219125	0.0158665	2.88023e-29	0.188026	0.250224
MUC2	rs8176719	rs281385	9	136132908	TC	T	19	49217261	A	G	0.209713	0.0152213	4.54101e-29	0.179878	0.239547
ALPI	rs651007	rs8110610	9	136153875	T	C	19	49321911	A	G	0.250441	0.0182276	7.6988e-29	0.214715	0.286168
MUC2	rs657152	rs281385	9	136139265	A	C	19	49217261	A	G	0.208453	0.0151997	1.08157e-28	0.178661	0.238245
FAM3D	rs643434	rs34439264	9	136142355	A	G	19	49103243	T	C	0.175831	0.0128285	1.20848e-28	0.150687	0.200976
MUC2	rs579459	rs8103121	9	136154168	C	T	19	49158138	G	A	0.170086	0.0124584	2.52381e-28	0.145667	0.194505
FAM3D	rs8176719	rs34439264	9	136132908	TC	T	19	49103243	T	C	0.175736	0.012877	2.71274e-28	0.150497	0.200976
ALPI	rs579459	rs8110610	9	136154168	C	T	19	49321911	A	G	0.248292	0.0182123	3.30521e-28	0.212595	0.283988
MUC2	rs651007	rs8103121	9	136153875	T	C	19	49158138	G	A	0.169628	0.0124519	3.78089e-29	0.145222	0.194034
FAM3D	rs687621	rs62130341	9	136137065	G	A	19	49178752	T	C	0.189987	0.0139583	4.44335e-28	0.162628	0.217345
ALPI	rs8176719	rs8110610	9	136132908	TC	T	19	49321911	A	G	0.211855	0.0155909	6.0987e-28	0.181296	0.242414
FAM3D	rs505922	rs62130341	9	136149229	C	T	19	49178752	T	C	0.188573	0.0139096	9.23086e-28	0.16131	0.215837
ALPI	rs651007	rs34439264	9	136153875	T	C	19	49103243	T	C	-0.295999	0.0218418	9.95538e-28	-0.33881	-0.253189
MUC2	rs507666	rs281385	9	136149399	A	G	19	49217261	A	G	0.256119	0.018909	1.0886e-27	0.219057	0.293181
FAM3D	rs657152	rs34439264	9	136139265	A	C	19	49103243	T	C	0.173552	0.01283	1.38631e-27	0.148405	0.1987
ALPI	rs579459	rs34439264	9	136154168	C	T	19	49103243	T	C	-0.29527	0.0218393	1.53271e-27	-0.338076	-0.252464
ALPI	rs643434	rs8110610	9	136142355	A	G	19	49321911	A	G	0.209655	0.0155353	2.14327e-27	0.179205	0.240104
FAM3D	rs612169	rs62130341	9	136143442	G	A	19	49178752	T	C	0.187578	0.0139103	2.45317e-27	0.160313	0.214842
MUC2	rs581107	rs62132803	9	136147702	C	T	19	49271583	T	C	0.144984	0.0107565	2.66643e-27	0.123901	0.166067
MUC2	rs507666	rs16982241	9	136149399	A	G	19	49202859	A	G	0.246724	0.0183234	3.2058e-27	0.210809	0.282638
CDH17	rs651007	rs62132803	9	136153875	T	C	19	49271583	T	C	0.142383	0.0106046	5.389e-27	0.121597	0.163168
ALPI	rs657152	rs8110610	9	136139265	A	C	19	49321911	A	G	0.208897	0.0155703	6.20969e-27	0.178378	0.239415
CDH17	rs579459	rs62132803	9	136154168	C	T	19	49271583	T	C	0.141311	0.0105982	1.87051e-26	0.120538	0.162084
ALPI	rs643434	rs34439264	9	136142355	A	G	19	49103243	T	C	-0.243943	0.0188234	2.57018e-24	-0.280837	-0.207048
ALPI	rs56343119	rs8103121	9	136237672	A	C	19	49158138	G	A	-0.251553	0.0195196	6.55912e-24	-0.289813	-0.213294
ALPI	rs657152	rs34439264	9	136139265	A	C	19	49103243	T	C	-0.242092	0.0188507	1.16365e-23	-0.27904	-0.205144
FAM3D	rs8176719	rs62130341	9	136132908	TC	T	19	49178752	T	C	0.178134	0.0139304	2.35303e-23	0.15083	0.205438
ALPI	rs8176719	rs34439264	9	136132908	TC	T	19	49103243	T	C	-0.239179	0.0188596	9.05547e-24	-0.276144	-0.202213
FAM3D	rs651007	rs34439264	9	136153875	T	C	19	49103243	T	C	0.194943	0.0153991	1.20144e-22	0.16476	0.225125
ALPI	rs6597604	rs2307019	9	136049780	G	A	19	49244220	A	G	-0.179334	0.0141702	1.26513e-22	-0.207108	-0.15156
ALPI	rs6597604	Affx-52359426	9	136049780	G	A	19	49244218	CAA	C	-0.179356	0.0142085	1.91079e-22	-0.207205	-0.151507
FAM3D	rs657152	rs62130341	9	136139265	A	C	19	49178752	T	C	0.174851	0.0138688	2.31319e-23	0.147668	0.202035
FAM3D	rs505922	rs1800027	9	136149229	C	T	19	49206726	T	C	0.225971	0.0179507	2.94588e-22	0.190787	0.261155
FAM3D	rs643434	rs62130341	9	136142355	A	G	19	49178752	T	C	0.17443	0.0138774	3.74503e-22	0.147229	0.20163
MUC2	rs507666	rs34439264	9	136149399	A	G	19	49103243	T	C	0.225871	0.0179716	3.79497e-22	0.190646	0.261096
FAM3D	rs579459	rs34439264	9	136154168	C	T	19	49103243	T	C	0.193437	0.0153974	4.05794e-22	0.163257	0.223616
ALPI	rs581107	rs62132803	9	136147702	C	T	19	49271583	T	C	-0.179416	0.0142996	4.99513e-22	-0.207443	-0.151388
ALPI	rs507666	rs1800027	9	136149399	A	G	19	49206726	T	C	-0.390683	0.0313535	1.47158e-21	-0.452137	-0.329229
ALPI	rs507666	rs3826821	9	136149399	A	G	19	49260628	A	G	-0.355244	0.0285951	2.34171e-21	-0.411292	-0.299197
FAM3D	rs581107	rs62132803	9	136147702	C	T	19	49271583	T	C	0.122564	0.00989343	3.60164e-21	0.103172	0.141955
CDH17	rs507666	rs16982241	9	136149399	A	G	19	49202859	A	G	-0.184838	0.0149413	4.46878e-21	-0.214124	-0.155553
ALPI	rs41302673	rs62132803	9	136270538	G	T	19	49271583	T	C	0.308826	0.0251521	1.40859e-20	0.259527	0.358125
MUC2	rs651007	rs281385	9	136153875	T	C	19	49217261	A	G	0.223966	0.0183091	2.45779e-20	0.188079	0.259852
MUC2	rs579459	rs281385	9	136154168	C	T	19	49217261	A	G	0.223386	0.0182707	2.64731e-20	0.187575	0.259197
FAM3D	rs687621	rs1800027	9	136137065	G	A	19	49206726	T	C	0.219938	0.0179961	2.8208e-20	0.184666	0.255211
FAM3D	rs612169	rs1800027	9	136143442	G	A	19	49206726	T	C	0.218189	0.0179018	4.23549e-20	0.183101	0.253278
FAM3D	rs507666	rs62130341	9	136149399	A	G	19	49178752	T	C	0.208654	0.0171247	4.43218e-20	0.175089	0.242219
MUC2	rs651007	rs16982241	9	136153875	T	C	19	49202859	A	G	0.210797	0.0174979	2.35085e-19	0.176501	0.245094
MUC2	rs579459	rs16982241	9	136154168	C	T	19	49202859	A	G	0.209254	0.0174835	6.03777e-19	0.174985	0.243522
ALPI	rs507666	rs62130341	9	136149399	A	G	19	49178752	T	C	-0.289436	0.0243555	1.67248e-19	-0.337173	-0.241698
ALPI	rs687621	rs3826821	9	136137065	G	A	19	49260628	A	G	-0.281204	0.023863	5.46509e-18	-0.327977	-0.234432
PSCA	rs1045531	rs4760	8	143763547	A	C	19	44153100	G	A	0.11876	0.010086	6.07717e-18	0.0989912	0.138529
FAM3D	rs581107	rs8103121	9	136147702	C	T	19	49158138	G	A	-0.111492	0.00946998	6.19129e-18	-0.130053	-0.0929301
ALPI	rs56343119	rs16982241	9	136237672	A	C	19	49202859	A	G	-0.320865	0.0273347	9.37592e-18	-0.374442	-0.267288
CDH17	rs651007	rs16982241	9	136153875	T	C	19	49202859	A	G	-0.166706	0.0142326	1.25808e-17	-0.194602	-0.13881
FAM3D	rs505922	rs3826821	9	136149229	C	T	19	49260628	A	G	0.189508	0.0162471	2.23011e-17	0.157663	0.221353
FAM3D	rs612169	rs3826821	9	136143442	G	A	19	49260628	A	G	0.18921	0.0162222	2.24299e-17	0.157414	0.221006
ALPI	rs651007	rs1800027	9	136153875	T	C	19	49206726	T	C	-0.35916	0.0308033	2.35359e-18	-0.419536	-0.298785
MUC2	rs651007	rs34439264	9	136153875	T	C	19	49103243	T	C	0.201299	0.0172965	3.01978e-17	0.167398	0.235201
ALPI	rs579459	rs1800027	9	136154168	C	T	19	49206726	T	C	-0.357708	0.0307424	3.1223e-17	-0.417964	-0.297451
CDH17	rs579459	rs16982241	9	136154168	C	T	19	49202859	A	G	-0.165194	0.014224	4.01806e-17	-0.193073	-0.137314
FAM3D	rs507666	rs1800027	9	136149399	A	G	19	49206726	T	C	0.257155	0.0221513	4.24512e-17	0.213738	0.300573
ALPI	rs612169	rs3826821	9	136143442	G	A	19	49260628	A	G	-0.275584	0.0237644	4.92505e-17	-0.322163	-0.229005
[truncated: 527 more rows]

## Sheet: SD7
Data S7: Bootstrapped model performance for 171 proteins tested on individuals of different self-reported ethnicities in the test dataset
[truncated: 1,199 more rows]

[truncated: 2 more sheets: SD8, SD9]
